# Supplementary material for: 4-Amino­pyridinium-3-sulfonate monohydrate
Source: Acta Crystallogr Sect E Struct Rep Online. 2011 Jan 22;67(Pt 2):o456. doi: 10.1107/S1600536811002145 (PMC3051564; doi:10.1107/S1600536811002145)
Supplement: Supplementary file 2 [file e-67-0o456-Isup2.hkl]

# 
# h,k,l, Fc-squared, Fo-squared, sigma(Fo-squared) and status flag 
# 
data_I
_shelx_title '  Pnma' 
_shelx_refln_list_code          4 
_shelx_F_calc_maximum      388.57 
_exptl_crystal_F_000       800.00 
_reflns_d_resolution_high  0.7708 
 
loop_ 
 _symmetry_equiv_pos_as_xyz 
 'x, y, z' 
 '-x+1/2, -y, z+1/2' 
 '-x, y+1/2, -z' 
 'x+1/2, -y+1/2, -z+1/2' 
 '-x, -y, -z' 
 'x-1/2, y, -z-1/2' 
 'x, -y-1/2, z' 
 '-x-1/2, y-1/2, z-1/2' 
 
_cell_length_a    31.6739 
_cell_length_b     6.5824 
_cell_length_c     7.3204 
_cell_angle_alpha  90.000 
_cell_angle_beta   90.000 
_cell_angle_gamma  90.000 
 
_shelx_F_squared_multiplier     1.000 
 
loop_ 
 _refln_index_h 
 _refln_index_k 
 _refln_index_l 
 _refln_F_squared_calc 
 _refln_F_squared_meas 
 _refln_F_squared_sigma 
 _refln_observed_status 
   6   0   0     1683.27     1622.78     12.69 o 
   8   0   0    20401.47    19875.21    112.10 o 
  10   0   0    11293.24    10846.05     82.15 o 
  12   0   0      945.21      905.97     12.78 o 
  14   0   0      144.34      159.28      7.58 o 
  16   0   0      789.43      762.40     13.65 o 
  18   0   0     1466.36     1453.02     18.01 o 
  20   0   0      320.38      313.20     10.57 o 
  22   0   0      843.96      837.17     16.03 o 
  24   0   0      274.15      264.81     12.92 o 
  26   0   0     7452.02     7451.78     64.39 o 
  28   0   0       25.77       27.48     12.05 o 
  30   0   0     1025.14     1076.90     20.90 o 
  32   0   0        1.32       -5.23     10.73 o 
  34   0   0      439.23      524.58     17.43 o 
  36   0   0      398.16      441.85     20.76 o 
  38   0   0       18.40        8.80     14.78 o 
  40   0   0      176.03      244.97     22.65 o 
   2   1   0    10080.47    10054.82     65.85 o 
   4   1   0       70.03       68.21      3.52 o 
   6   1   0     3895.60     3951.61     19.71 o 
   8   1   0     7329.40     6773.62     31.12 o 
  10   1   0     8428.98     8076.14     41.93 o 
  12   1   0     1392.40     1219.37      9.66 o 
  14   1   0      239.07      247.38      6.28 o 
  16   1   0     1111.66     1028.49     10.26 o 
  18   1   0      174.84      175.55      6.39 o 
  20   1   0      163.58      162.39      6.70 o 
  22   1   0      267.58      249.04      8.07 o 
  24   1   0     2231.22     2209.43     18.03 o 
  26   1   0      748.72      756.24     12.38 o 
  28   1   0        2.22        0.61      7.09 o 
  30   1   0      151.36      170.06      9.99 o 
  32   1   0       73.82       77.46      8.92 o 
  34   1   0      433.01      490.29     12.57 o 
  36   1   0       20.46        9.43      9.22 o 
  38   1   0      178.95      190.16     24.21 o 
  40   1   0        0.04       -2.41     10.59 o 
   0   2   0   150990.22   133036.33   1020.80 o 
   2   2   0       38.40       58.75      6.84 o 
   4   2   0    13995.37    14911.84     89.83 o 
   6   2   0     2295.91     2317.24     14.88 o 
   8   2   0    10385.71     9697.64     44.54 o 
  10   2   0     1929.89     1638.82     12.37 o 
  12   2   0      302.51      382.72      7.17 o 
  14   2   0     3677.25     3756.97     22.65 o 
  16   2   0     2233.14     2186.43     17.39 o 
  18   2   0     8055.16     7936.35     41.12 o 
  20   2   0      344.85      358.95      8.40 o 
  22   2   0     1754.79     1720.11     18.63 o 
  24   2   0      379.55      399.53      9.65 o 
  26   2   0     7893.00     8014.70     44.91 o 
  28   2   0      174.85      168.75      8.87 o 
  30   2   0      138.47      169.56      9.82 o 
  32   2   0      246.52      258.25     10.83 o 
  34   2   0       89.67       75.27     15.54 o 
  36   2   0      115.07       65.94     22.41 o 
  38   2   0        0.25        2.38      9.26 o 
   2   3   0      330.88      437.39      9.47 o 
   4   3   0      464.10      478.65     10.37 o 
   6   3   0     3712.28     3846.92     25.74 o 
   8   3   0     2351.22     2225.95     17.12 o 
  10   3   0     1605.27     1469.72     12.83 o 
  12   3   0       84.80      133.85      6.70 o 
  14   3   0      136.07      130.74      6.58 o 
  16   3   0     4723.05     4672.32     28.64 o 
  18   3   0        6.64        7.31      5.88 o 
  20   3   0     2113.75     2043.28     18.05 o 
  22   3   0      129.70      124.91      7.92 o 
  24   3   0      962.36     1000.26     13.27 o 
  26   3   0      723.49      786.93     14.68 o 
  28   3   0      104.41       99.61      9.66 o 
  30   3   0        6.20        0.87      6.48 o 
  32   3   0      260.24      284.18     11.82 o 
  34   3   0       41.57       18.88      9.89 o 
  36   3   0        1.76        1.05     12.31 o 
  38   3   0       50.69       10.99     14.13 o 
   0   4   0    35134.08    37275.93    269.61 o 
   2   4   0        4.26       11.49     10.83 o 
   4   4   0     1969.60     2180.37     25.85 o 
   6   4   0      446.37      478.37     13.04 o 
   8   4   0     2742.63     2730.27     21.08 o 
  10   4   0     1198.13     1122.62     15.86 o 
  12   4   0        0.17        1.22      5.62 o 
  14   4   0      111.29      119.05      8.04 o 
  16   4   0      623.99      623.13     12.81 o 
  18   4   0     2161.17     2264.78     19.32 o 
  20   4   0      118.20      121.38      8.26 o 
  22   4   0     1207.32     1280.29     16.33 o 
  24   4   0       54.71       65.95      9.06 o 
  26   4   0     2962.79     3255.90     29.74 o 
  28   4   0       20.80       20.42      7.92 o 
  30   4   0      141.77      130.67      9.98 o 
  32   4   0       55.04       39.64     15.36 o 
  34   4   0       44.31       18.49     16.11 o 
  36   4   0       48.57       23.27     14.63 o 
   2   5   0     1376.23     1366.38     24.12 o 
   4   5   0        0.09       -2.12     11.55 o 
   6   5   0      167.97      194.78     15.51 o 
   8   5   0      551.81      612.19     14.04 o 
  10   5   0      933.45      975.65     14.94 o 
  12   5   0      431.10      412.00     12.16 o 
  14   5   0       85.41       87.21      9.60 o 
  16   5   0       18.86       31.21      8.39 o 
  18   5   0        3.12       -0.14      7.80 o 
  20   5   0      214.61      247.80     10.15 o 
  22   5   0       71.83       80.46     10.34 o 
  24   5   0      295.36      340.64     12.47 o 
  26   5   0      128.66      147.15     23.72 o 
  28   5   0        6.50        1.96      9.56 o 
  30   5   0       61.11        9.74     16.30 o 
  32   5   0        7.72        9.89     16.69 o 
   0   6   0     9155.46     9922.27    120.97 o 
   2   6   0       24.22       26.81     14.91 o 
   4   6   0      100.85      147.62     15.62 o 
   6   6   0       30.76       44.47     13.63 o 
   8   6   0      335.19      402.00     16.09 o 
  10   6   0      286.12      298.20     13.84 o 
  12   6   0       29.59       12.72      9.80 o 
  14   6   0       34.89       29.25     10.19 o 
  16   6   0       38.62       25.08     10.65 o 
  18   6   0      160.25      205.45     35.41 o 
  20   6   0       11.86       -0.41      8.38 o 
  22   6   0      198.98      237.69     20.44 o 
  24   6   0       14.10       15.36      9.82 o 
  26   6   0     1011.12     1229.69     29.70 o 
  28   6   0        8.00        8.25     19.61 o 
   2   7   0       68.67       53.48     17.44 o 
   4   7   0        1.32        4.27     16.63 o 
   6   7   0       60.36       56.63     16.00 o 
   8   7   0       51.80       52.26     23.84 o 
  10   7   0       85.85       24.42     12.44 o 
  12   7   0        7.93        3.35     11.44 o 
  14   7   0        4.55        1.39     10.88 o 
  16   7   0       43.38       13.82     13.51 o 
  18   7   0        0.08       -1.88     10.92 o 
  20   7   0      100.18       70.39     20.96 o 
  22   7   0       18.58        3.42     17.21 o 
   0   8   0      946.42     1075.85     41.46 o 
   2   8   0        5.13        3.45     19.62 o 
   4   8   0      156.97       69.02     42.33 o 
   6   8   0       10.72        9.08     17.49 o 
   8   8   0       36.48       -1.29     14.69 o 
  10   8   0       14.52       -5.41     17.22 o 
  12   8   0        0.87       -0.28     12.93 o 
  14   8   0        7.37        1.30     15.38 o 
   2   0   1       14.17       13.50      1.03 o 
   3   0   1     1450.61     1515.80     17.49 o 
   4   0   1     5057.16     5135.70     55.78 o 
   5   0   1     3878.49     3778.59     28.59 o 
   6   0   1      361.21      358.81      5.19 o 
   7   0   1     8636.66     8554.87     49.49 o 
   8   0   1     4362.86     4339.16     25.91 o 
   9   0   1     2199.02     1872.16     11.61 o 
  10   0   1      900.36      862.89      7.92 o 
  11   0   1       32.51       21.24      4.16 o 
  12   0   1      430.16      481.52      6.49 o 
  13   0   1     4252.96     4099.61     23.21 o 
  14   0   1      271.54      336.07      7.28 o 
  15   0   1      199.83      180.47      5.68 o 
  16   0   1      643.40      717.04      8.98 o 
  17   0   1      472.72      456.99      7.59 o 
  18   0   1      930.67      969.06     10.38 o 
  19   0   1      148.32      168.65      6.96 o 
  20   0   1       15.13       10.96      5.83 o 
  21   0   1        2.88        5.47      5.28 o 
  22   0   1       35.07       33.65      6.86 o 
  23   0   1      140.46      129.14      7.53 o 
  24   0   1      213.59      208.32      8.14 o 
  25   0   1      622.89      607.66     11.47 o 
  26   0   1      121.40      124.70      9.06 o 
  27   0   1      205.11      229.73     10.28 o 
  28   0   1      119.06      130.21      9.23 o 
  29   0   1       71.13       67.80      8.57 o 
  30   0   1        0.12       -1.85      7.09 o 
  31   0   1       31.73       36.04      8.13 o 
  32   0   1      219.87      260.47     11.83 o 
  33   0   1      492.90      539.22     12.84 o 
  34   0   1        5.27        8.05      9.07 o 
  35   0   1       56.60       49.33     10.23 o 
  36   0   1        5.17       -0.22      8.54 o 
  37   0   1        0.03        2.88      8.27 o 
  38   0   1       20.94       18.15     10.37 o 
  39   0   1       92.42       73.53     20.10 o 
  40   0   1      183.96      178.48     29.87 o 
   0   1   1     5583.06     5020.23     22.40 o 
   1   1   1     5510.11     5108.64     16.18 o 
   2   1   1     4962.09     4804.99     15.53 o 
   3   1   1     5165.93     5017.01     22.36 o 
   4   1   1     5000.31     4759.14     16.47 o 
   5   1   1     4368.84     4314.98     17.48 o 
   6   1   1    10350.73     9843.11     56.32 o 
   7   1   1     3311.88     3201.16     14.41 o 
   8   1   1      133.96      104.20      2.23 o 
   9   1   1     1495.92     1522.15      7.08 o 
  10   1   1      375.14      380.78      4.04 o 
  11   1   1     3530.47     3532.25     13.50 o 
  12   1   1     1108.13      928.51      6.71 o 
  13   1   1      126.29      155.30      3.85 o 
  14   1   1     4155.33     4024.80     16.40 o 
  15   1   1     2761.25     2815.98     12.20 o 
  16   1   1      404.62      383.77      5.27 o 
  17   1   1      182.50      178.42      4.09 o 
  18   1   1        4.30        3.83      3.09 o 
  19   1   1       51.03       53.36      3.82 o 
  20   1   1      172.91      144.56      4.61 o 
  21   1   1       72.17       70.28      4.73 o 
  22   1   1      440.68      408.73      6.22 o 
  23   1   1     1529.00     1537.51     10.44 o 
  24   1   1      390.15      391.80      6.61 o 
  25   1   1      783.44      723.98      8.20 o 
  26   1   1      564.85      562.12      7.67 o 
  27   1   1        2.32        5.67      4.78 o 
  28   1   1        6.38        6.45      5.09 o 
  29   1   1      220.59      245.51      6.97 o 
  30   1   1      247.90      259.16      7.35 o 
  31   1   1       71.81       77.21      6.87 o 
  32   1   1      322.68      352.62      8.70 o 
  33   1   1       15.02       19.15      6.23 o 
  34   1   1      317.58      362.13      8.33 o 
  35   1   1       85.92       96.60      7.12 o 
  36   1   1       13.16       13.06      6.85 o 
  37   1   1       18.76       21.07      7.38 o 
  38   1   1       29.42       15.42      7.82 o 
  39   1   1       20.55        7.58      8.77 o 
  40   1   1       46.29       21.08      9.35 o 
   1   2   1      100.69       88.53      4.57 o 
   2   2   1      389.86      385.39      5.71 o 
   3   2   1      826.93      885.47      6.91 o 
   4   2   1      235.40      289.96      4.75 o 
   5   2   1      930.56      961.67      6.91 o 
   6   2   1      156.43      169.50      4.11 o 
   7   2   1       89.87      125.94      3.27 o 
   8   2   1      337.00      355.87      4.41 o 
   9   2   1      505.41      433.32      5.32 o 
  10   2   1      988.23     1041.75      6.55 o 
  11   2   1     3304.40     3264.88     13.14 o 
  12   2   1       23.19       15.58      2.47 o 
  13   2   1     1311.90     1229.45      7.49 o 
  14   2   1      194.60      144.55      3.58 o 
  15   2   1      660.24      592.92      5.84 o 
  16   2   1      115.40      128.67      3.86 o 
  17   2   1       17.35       22.66      3.05 o 
  18   2   1       44.75       46.67      3.71 o 
  19   2   1        0.96        0.43      3.13 o 
  20   2   1       59.56       49.76      4.14 o 
  21   2   1      930.87      890.25      8.44 o 
  22   2   1     1449.12     1395.56     10.04 o 
  23   2   1       10.15        8.93      4.22 o 
  24   2   1      428.47      407.08      6.73 o 
  25   2   1        0.26        3.13      3.98 o 
  26   2   1       84.82       87.67      5.37 o 
  27   2   1      386.92      397.55      7.33 o 
  28   2   1        6.28        6.22      4.60 o 
  29   2   1        0.41        3.86      4.68 o 
  30   2   1        6.05        9.24      5.38 o 
  31   2   1        2.99        7.15      5.47 o 
  32   2   1      203.84      217.43     12.34 o 
  33   2   1      530.28      552.25      8.69 o 
  34   2   1       30.14       22.51      6.26 o 
  35   2   1        2.89       -0.77      4.97 o 
  36   2   1       81.29       37.62      9.29 o 
  37   2   1       27.71       13.55      7.93 o 
  38   2   1       33.91        4.25      8.18 o 
  39   2   1        7.76        2.95      8.05 o 
   0   3   1      663.45      658.36     10.72 o 
   1   3   1      508.91      522.37      7.77 o 
   2   3   1      329.45      353.93      6.64 o 
   3   3   1     1479.03     1500.51     10.14 o 
   4   3   1     1381.87     1427.02     10.27 o 
   5   3   1        4.88        7.17      4.35 o 
   6   3   1      133.45      126.38      4.93 o 
   7   3   1      953.05      969.05      7.98 o 
   8   3   1      363.85      381.93      6.06 o 
   9   3   1      316.34      330.17      5.70 o 
  10   3   1      392.31      381.51      5.79 o 
  11   3   1     1385.30     1497.23      9.58 o 
  12   3   1     2715.84     2706.75     13.31 o 
  13   3   1      418.59      422.27      5.96 o 
  14   3   1     1756.52     1740.11     10.34 o 
  15   3   1      665.99      685.24      7.37 o 
  16   3   1      427.61      386.25      5.71 o 
  17   3   1      158.56      151.18      4.83 o 
  18   3   1       54.73       64.98      4.34 o 
  19   3   1      378.15      381.84      5.89 o 
  20   3   1      697.47      687.88      7.08 o 
  21   3   1       21.91       21.13      3.87 o 
  22   3   1      226.52      241.69      6.50 o 
  23   3   1     2190.99     2222.57     13.76 o 
  24   3   1     1167.01     1162.54      9.86 o 
  25   3   1      874.67      888.45      9.17 o 
  26   3   1      571.71      577.26      7.92 o 
  27   3   1      161.65      157.90      5.37 o 
  28   3   1       54.73       59.56      6.33 o 
  29   3   1       64.21       58.76      5.53 o 
  30   3   1       75.57       72.07      6.53 o 
  31   3   1       23.12       18.50      5.37 o 
  32   3   1      184.51      194.41      8.36 o 
  33   3   1       74.41       57.80     10.36 o 
  34   3   1      227.98      244.22     13.61 o 
  35   3   1       90.52       43.36     12.43 o 
  36   3   1       30.81       16.76      9.02 o 
  37   3   1       77.68       25.52     10.19 o 
  38   3   1        0.30        2.40      8.34 o 
   1   4   1       54.15       54.83      8.13 o 
   2   4   1       83.69       93.64      6.98 o 
   3   4   1        9.53        8.48      6.66 o 
   4   4   1       97.48      115.21      6.77 o 
   5   4   1      419.36      480.10      9.09 o 
   6   4   1       43.88       49.04      6.64 o 
   7   4   1      112.44      136.95      6.11 o 
   8   4   1        0.37        3.95      4.52 o 
   9   4   1      107.38      102.43      5.88 o 
  10   4   1       95.39      109.46      7.55 o 
  11   4   1      576.99      625.68      7.88 o 
  12   4   1       17.97       18.32      5.08 o 
  13   4   1      298.04      299.74      6.76 o 
  14   4   1      184.05      185.27      5.87 o 
  15   4   1      397.92      397.54      6.84 o 
  16   4   1       99.84       96.30      5.73 o 
  17   4   1       19.07       16.97      4.82 o 
  18   4   1      176.51      179.07      6.34 o 
  19   4   1       11.48        6.33      4.18 o 
  20   4   1       34.55       29.68      4.76 o 
  21   4   1      167.85      181.32      6.45 o 
  22   4   1      373.37      402.96      6.96 o 
  23   4   1        0.51        1.52      3.77 o 
  24   4   1      119.48      129.01      5.67 o 
  25   4   1        5.11        6.73      4.18 o 
  26   4   1       25.45       22.56      5.34 o 
  27   4   1      115.03      107.09      8.40 o 
  28   4   1       11.62        9.41      4.59 o 
  29   4   1        1.56        3.40      7.16 o 
  30   4   1       15.46       14.29      7.79 o 
  31   4   1        3.34        4.61      7.66 o 
  32   4   1       48.47       34.95      9.00 o 
  33   4   1      175.99      187.78     18.11 o 
  34   4   1        9.04        6.14      8.24 o 
  35   4   1        0.05        6.97      9.37 o 
  36   4   1        5.76        1.46     12.12 o 
   0   5   1      449.08      488.16     17.11 o 
   1   5   1      536.72      613.95     13.58 o 
   2   5   1      591.47      659.95     12.94 o 
   3   5   1      421.89      471.65     13.01 o 
   4   5   1      453.95      516.62     12.24 o 
   5   5   1      617.17      673.12     12.09 o 
   6   5   1     1055.86     1107.59     12.62 o 
   7   5   1       38.37       34.47      7.48 o 
   8   5   1       95.86       89.97      8.28 o 
   9   5   1      293.90      303.98      8.51 o 
  10   5   1       36.27       33.15      6.52 o 
  11   5   1      232.03      280.90      8.73 o 
  12   5   1      153.03      214.06      8.88 o 
  13   5   1        5.46        5.31      6.47 o 
  14   5   1      462.91      486.28      9.14 o 
  15   5   1      373.17      408.58      8.39 o 
  16   5   1      167.78      169.12      7.10 o 
  17   5   1       80.17       88.69      6.48 o 
  18   5   1        0.18       -0.43      4.20 o 
  19   5   1        3.23        5.33      5.20 o 
  20   5   1        3.83        9.39      5.35 o 
  21   5   1        3.96       -0.02      4.95 o 
  22   5   1       79.47       77.53      5.60 o 
  23   5   1      215.14      234.21     16.50 o 
  24   5   1       56.96       52.30      7.99 o 
  25   5   1      183.40      203.89     13.73 o 
  26   5   1       91.33       76.93     13.78 o 
  27   5   1        0.26        1.25      6.95 o 
  28   5   1        0.04       -4.93      8.15 o 
  29   5   1      109.38       73.07     15.54 o 
  30   5   1       68.55       39.39      9.94 o 
  31   5   1       14.95        5.34      8.93 o 
  32   5   1       47.63       24.98     12.39 o 
   1   6   1       49.47       43.02     11.86 o 
   2   6   1        0.08        3.43      8.94 o 
   3   6   1       23.76       26.66      9.78 o 
   4   6   1      212.37      242.12     11.88 o 
   5   6   1      170.36      215.19     12.08 o 
   6   6   1       59.40       60.22     10.38 o 
   7   6   1      213.27      247.14     10.69 o 
   8   6   1       87.96       75.70      8.99 o 
   9   6   1       27.03       28.40      7.30 o 
  10   6   1        1.22        1.42      6.34 o 
  11   6   1       14.28       21.78      7.53 o 
  12   6   1        4.39        4.94      6.46 o 
  13   6   1       66.47       31.86      9.43 o 
  14   6   1        4.51        5.03      6.26 o 
  15   6   1       43.86       16.51      7.90 o 
  16   6   1       45.21       22.81      6.95 o 
  17   6   1       24.60       11.99      6.97 o 
  18   6   1       40.57       24.53      7.39 o 
  19   6   1        0.89        1.87      6.29 o 
  20   6   1        0.94        3.23      5.74 o 
  21   6   1       15.85        8.13      5.84 o 
  22   6   1       47.25       22.04      8.89 o 
  23   6   1        1.11        1.51      7.87 o 
  24   6   1       44.48       34.71     10.90 o 
  25   6   1       37.53       15.50      9.33 o 
  26   6   1        9.44        7.19      8.58 o 
  27   6   1       16.13       10.80     10.15 o 
  28   6   1       23.87       16.20     10.27 o 
   0   7   1      108.11       74.19     19.46 o 
   1   7   1       79.15       77.12     15.51 o 
   2   7   1       73.59       89.34     12.33 o 
   3   7   1       80.75       82.44     12.83 o 
   4   7   1       81.36       89.34     15.31 o 
   5   7   1       28.65       33.29     11.31 o 
   6   7   1       74.60       49.27     13.68 o 
   7   7   1        8.45        3.81      9.76 o 
   8   7   1        0.73        1.18      8.04 o 
   9   7   1        7.28        3.05      8.15 o 
  10   7   1        0.85       -0.69      7.33 o 
  11   7   1       65.42       15.03      8.49 o 
  12   7   1       66.36       20.21      8.78 o 
  13   7   1       14.87        7.26      7.99 o 
  14   7   1       76.45        6.56      8.14 o 
  15   7   1       51.74        5.28      8.32 o 
  16   7   1       14.56        6.35      8.67 o 
  17   7   1        4.61        1.54      6.69 o 
  18   7   1        0.25        1.44      6.54 o 
  19   7   1        6.57        1.79      9.36 o 
  20   7   1       31.86       22.78     10.34 o 
  21   7   1        1.61        5.21     10.52 o 
  22   7   1        5.69       -0.16      9.80 o 
  23   7   1       97.88       48.00     16.05 o 
   1   8   1        9.25        9.79     13.31 o 
   2   8   1        0.17        1.62     11.40 o 
   3   8   1        5.25        0.06      9.13 o 
   4   8   1        4.27        6.01     12.07 o 
   5   8   1       37.36       13.34     12.43 o 
   6   8   1        4.03       11.96     12.91 o 
   7   8   1        1.38        5.04     11.37 o 
   8   8   1        1.22        1.85     10.97 o 
   9   8   1        0.27        3.68     11.40 o 
  10   8   1       16.36        5.75     10.55 o 
  11   8   1       36.69        5.20      9.89 o 
  12   8   1        0.37       -2.16      9.25 o 
  13   8   1        5.19        4.02     10.56 o 
   0   0   2       36.27       48.95      4.93 o 
   1   0   2     7180.34     6656.19     29.53 o 
   2   0   2     1021.36      968.50      6.86 o 
   3   0   2     9251.39     9468.24     87.16 o 
   4   0   2       63.15       57.13      1.17 o 
   5   0   2      233.80      199.22      9.00 o 
   6   0   2       21.95       22.98      4.97 o 
   7   0   2      599.51      728.93      6.43 o 
   8   0   2     2547.53     2377.42     12.44 o 
   9   0   2       53.57       54.00      2.63 o 
  10   0   2      871.00      946.94      7.66 o 
  11   0   2    27316.51    28504.62    268.13 o 
  12   0   2     9697.87    10069.31     47.20 o 
  13   0   2     1963.75     1950.46     13.30 o 
  14   0   2      453.33      457.34      6.72 o 
  15   0   2      243.86      317.12      6.05 o 
  16   0   2       26.94       42.63      4.58 o 
  17   0   2        8.30        6.31      3.98 o 
  18   0   2      104.25      127.49      5.73 o 
  19   0   2       31.74       19.29      5.17 o 
  20   0   2      473.78      476.61      8.42 o 
  21   0   2     1749.26     1735.03     15.55 o 
  22   0   2        2.86        1.81      5.86 o 
  23   0   2       35.72       44.63      6.56 o 
  24   0   2       15.19       21.44      6.86 o 
  25   0   2      372.44      349.52      8.74 o 
  26   0   2       34.74       34.76      6.74 o 
  27   0   2       50.46       51.49      7.32 o 
  28   0   2       27.23       23.20      7.64 o 
  29   0   2      544.97      621.28     11.90 o 
  30   0   2       85.41       81.78      8.03 o 
  31   0   2        0.90       -1.09      6.59 o 
  32   0   2        0.95        2.14      7.72 o 
  33   0   2      125.17      110.75      8.97 o 
  34   0   2        6.29        2.74      7.64 o 
  35   0   2      190.55      218.44     12.12 o 
  36   0   2       27.21       25.29     10.83 o 
  37   0   2     1259.22     1502.20     23.60 o 
  38   0   2        2.91       -2.45     10.03 o 
  39   0   2       30.60       15.82     11.05 o 
  40   0   2        0.43        2.78     14.35 o 
   1   1   2    10373.11     9584.32     29.28 o 
   2   1   2     1793.11     1543.68      7.52 o 
   3   1   2     2594.91     2414.34     10.01 o 
   4   1   2     2677.05     2449.26     10.09 o 
   5   1   2      120.27       90.73      3.06 o 
   6   1   2     1116.66     1091.35      5.99 o 
   7   1   2       26.59       25.35      2.15 o 
   8   1   2      569.14      578.05      4.37 o 
   9   1   2     8131.42     7578.64     34.74 o 
  10   1   2      502.97      499.13      3.89 o 
  11   1   2        1.31        1.89      1.42 o 
  12   1   2     1081.54     1104.33      6.25 o 
  13   1   2      946.84      844.42      5.75 o 
  14   1   2       60.38       66.29      2.16 o 
  15   1   2      433.92      482.58      4.60 o 
  16   1   2       15.26       13.71      2.58 o 
  17   1   2      709.81      619.50      5.56 o 
  18   1   2      919.03      858.24      6.69 o 
  19   1   2      517.19      460.81      5.41 o 
  20   1   2      127.68      127.14      4.33 o 
  21   1   2      857.34      838.20      7.80 o 
  22   1   2      277.97      314.38      5.50 o 
  23   1   2       47.65       62.15      4.22 o 
  24   1   2        4.22        1.97      3.84 o 
  25   1   2      255.59      249.91      5.93 o 
  26   1   2       63.05       68.98      4.86 o 
  27   1   2     1553.19     1499.88     11.22 o 
  28   1   2        1.67        3.65      4.79 o 
  29   1   2        5.80        6.62      4.75 o 
  30   1   2        0.13       -0.26      3.90 o 
  31   1   2       12.87       11.98      5.04 o 
  32   1   2       27.96       22.03      6.01 o 
  33   1   2        6.53        7.32      5.69 o 
  34   1   2       18.63       16.71      5.92 o 
  35   1   2      910.07      976.84     11.64 o 
  36   1   2       37.85       51.05      8.93 o 
  37   1   2      251.46      287.19     10.67 o 
  38   1   2        1.30       -2.39      7.16 o 
  39   1   2       10.77       10.35      9.21 o 
   0   2   2       94.50      110.22      6.08 o 
   1   2   2        0.62       11.97      3.71 o 
   2   2   2     1971.18     1916.35      9.91 o 
   3   2   2       34.17       19.97      3.23 o 
   4   2   2        4.67        4.96      3.37 o 
   5   2   2     1294.72     1280.70      7.82 o 
   6   2   2     2486.59     2486.49     11.09 o 
   7   2   2        0.69        7.72      2.08 o 
   8   2   2       73.54       59.35      2.29 o 
   9   2   2        1.29        4.48      3.73 o 
  10   2   2       97.72       90.72      4.78 o 
  11   2   2     7379.96     7332.56     28.00 o 
  12   2   2     2218.56     2278.02     12.64 o 
  13   2   2      221.91      225.54      5.69 o 
  14   2   2      188.64      182.24      7.15 o 
  15   2   2     4668.85     4852.41     21.63 o 
  16   2   2       43.72       40.84      5.35 o 
  17   2   2      915.17      850.01      8.81 o 
  18   2   2        4.90        6.30      5.05 o 
  19   2   2     1072.36      968.75      9.71 o 
  20   2   2        0.49       -1.67      4.84 o 
  21   2   2     1893.94     1820.56     13.91 o 
  22   2   2        4.41        3.55      5.58 o 
  23   2   2        0.15       -2.75      6.06 o 
  24   2   2      184.91      181.57      7.83 o 
  25   2   2      887.45      882.06     10.27 o 
  26   2   2      100.54       90.67      3.55 o 
  27   2   2       28.41       24.27      2.79 o 
  28   2   2      189.07      193.99      5.46 o 
  29   2   2     1585.98     1594.18     12.53 o 
  30   2   2      144.77      147.43      8.45 o 
  31   2   2       12.06        9.51      3.63 o 
  32   2   2        0.23        3.85      4.22 o 
  33   2   2       15.69       10.40      7.50 o 
  34   2   2       13.90        8.60      7.34 o 
  35   2   2      115.84      116.70     18.88 o 
  36   2   2       10.18        8.99      8.07 o 
  37   2   2      719.46      881.52     13.21 o 
  38   2   2       45.09       29.65      9.38 o 
  39   2   2       62.91       -0.73     24.51 o 
   1   3   2      443.60      368.43      6.20 o 
   2   3   2      298.73      309.58      5.69 o 
   3   3   2        1.11        1.17      3.90 o 
   4   3   2     2675.98     2528.03     14.44 o 
   5   3   2     1041.79     1058.99      8.92 o 
   6   3   2      719.72      730.19      7.50 o 
   7   3   2       58.05       55.58      4.19 o 
   8   3   2      278.71      246.54      7.88 o 
   9   3   2     2463.10     2334.39     11.89 o 
  10   3   2       82.25       78.91      3.67 o 
  11   3   2       12.59       14.33      3.03 o 
  12   3   2       25.04       28.94      2.79 o 
  13   3   2      252.89      290.58      7.42 o 
  14   3   2       89.27       92.06      7.08 o 
  15   3   2      842.40      868.40      9.91 o 
  16   3   2       12.93       17.27      6.34 o 
  17   3   2     2432.26     2379.29     15.54 o 
  18   3   2      239.57      239.62      8.79 o 
  19   3   2      957.76      899.37     10.52 o 
  20   3   2       90.69      107.88      7.48 o 
  21   3   2     1020.57     1005.66     12.09 o 
  22   3   2        1.09        2.09      6.08 o 
  23   3   2       11.70       22.63      6.77 o 
  24   3   2       13.10        5.92      6.22 o 
  25   3   2      109.09      116.30      7.78 o 
  26   3   2       16.03       15.11      7.16 o 
  27   3   2     1519.40     1508.13     13.90 o 
  28   3   2       26.06       30.38      7.67 o 
  29   3   2        0.71        3.26      6.79 o 
  30   3   2       21.63       21.69      7.53 o 
  31   3   2      226.21      221.59      9.57 o 
  32   3   2        1.78        3.15      7.56 o 
  33   3   2        0.02       -4.81      7.44 o 
  34   3   2       12.19       10.94      8.57 o 
  35   3   2      248.11      277.99     11.57 o 
  36   3   2       45.80       28.43      9.66 o 
  37   3   2      141.53      138.64     24.12 o 
   0   4   2        5.74        8.49      8.66 o 
   1   4   2      285.01      271.58      7.79 o 
   2   4   2      256.76      244.16      7.38 o 
   3   4   2      283.73      313.67      8.07 o 
   4   4   2        0.08        2.13      6.42 o 
   5   4   2      250.47      255.26      7.56 o 
   6   4   2      353.67      331.89      8.05 o 
   7   4   2       81.75       86.88      6.57 o 
   8   4   2       62.55       68.94      6.01 o 
   9   4   2        0.23        5.01      4.55 o 
  10   4   2       28.19       26.25      6.34 o 
  11   4   2     4122.70     4312.93     20.37 o 
  12   4   2      604.06      636.82      8.24 o 
  13   4   2      174.95      184.40      5.63 o 
  14   4   2       59.37       65.27      4.16 o 
  15   4   2     1129.59     1240.07      9.25 o 
  16   4   2       26.69       17.74      2.63 o 
  17   4   2      225.45      245.05      8.63 o 
  18   4   2        0.39        2.18      6.21 o 
  19   4   2      325.50      325.19      9.52 o 
  20   4   2       12.27       12.41      7.16 o 
  21   4   2      760.49      766.00     11.70 o 
  22   4   2        0.09        3.63      6.54 o 
  23   4   2        1.36        2.83      6.62 o 
  24   4   2       16.66        8.11      7.52 o 
  25   4   2      186.53      202.85      9.67 o 
  26   4   2       10.73        6.64      7.90 o 
  27   4   2       12.92       10.65      8.28 o 
  28   4   2       92.33       72.20     10.23 o 
  29   4   2      408.27      470.25     12.37 o 
  30   4   2       82.47       68.22     10.16 o 
  31   4   2        2.07        6.03      8.42 o 
  32   4   2        3.78        0.63      6.02 o 
  33   4   2        2.23       -0.44      7.72 o 
  34   4   2        0.01        6.97      9.54 o 
  35   4   2       43.97       37.79     10.07 o 
   1   5   2     1546.47     1624.18     17.39 o 
   2   5   2       80.75       83.40      9.45 o 
   3   5   2      273.09      301.06     10.50 o 
   4   5   2       40.32       43.36      7.90 o 
   5   5   2        0.79        1.56      5.93 o 
   6   5   2       13.28       15.35      6.99 o 
   7   5   2        1.74        4.49      6.33 o 
   8   5   2       33.68       34.35      6.85 o 
   9   5   2     1405.80     1513.89     13.03 o 
  10   5   2       48.04       43.71      7.06 o 
  11   5   2       16.34       22.59      6.45 o 
  12   5   2       47.69       53.27      6.42 o 
  13   5   2      162.54      153.03      6.54 o 
  14   5   2        0.79        1.08      4.39 o 
  15   5   2       28.72       37.00      7.06 o 
  16   5   2        1.38        2.42      3.71 o 
  17   5   2      103.53      126.88      5.90 o 
  18   5   2      117.29       90.56      5.18 o 
  19   5   2       77.60       76.35      9.40 o 
  20   5   2       16.04        8.04      7.68 o 
  21   5   2      117.74       95.03     12.98 o 
  22   5   2       68.36       46.40      9.17 o 
  23   5   2        0.60       -0.95      7.81 o 
  24   5   2        0.41       -3.88      7.71 o 
  25   5   2       46.57       33.95      8.86 o 
  26   5   2       31.29       24.42      9.23 o 
  27   5   2      174.96      203.83     17.39 o 
  28   5   2        0.10        4.75      8.23 o 
  29   5   2        0.87        2.62      8.92 o 
  30   5   2        1.27       -1.87      8.23 o 
  31   5   2        0.20       -1.50     10.03 o 
  32   5   2        0.24        1.71      9.26 o 
   0   6   2        0.07        0.31     12.08 o 
   1   6   2      290.93      330.65     11.70 o 
   2   6   2        7.04        8.59      9.39 o 
   3   6   2      252.92      314.07     11.26 o 
   4   6   2        0.46        2.66      9.02 o 
   5   6   2       13.77       15.44      7.78 o 
   6   6   2        0.05        0.40      6.89 o 
   7   6   2       10.41       17.30      7.92 o 
   8   6   2       50.60       56.10      8.49 o 
   9   6   2        0.01       -1.61      6.11 o 
  10   6   2        5.77        2.82      6.37 o 
  11   6   2     1291.38     1407.73     14.08 o 
  12   6   2      233.90      254.90      9.70 o 
  13   6   2       62.01       47.42      8.57 o 
  14   6   2       26.26       14.57      7.52 o 
  15   6   2      158.92      198.43     15.10 o 
  16   6   2        0.44        0.89      5.27 o 
  17   6   2       22.95       20.76      5.54 o 
  18   6   2        1.85        2.24      4.61 o 
  19   6   2        6.00       11.10      8.95 o 
  20   6   2        6.10       -0.34      7.93 o 
  21   6   2       96.76       77.69     15.59 o 
  22   6   2        0.89       11.43      9.19 o 
  23   6   2        5.57        7.68      9.86 o 
  24   6   2       10.35        9.00      9.79 o 
  25   6   2       69.61       38.75     11.36 o 
  26   6   2        0.19        3.39      8.80 o 
  27   6   2        4.45       -3.30      9.36 o 
   1   7   2      154.07      168.33     25.76 o 
   2   7   2       17.69        9.78     10.52 o 
   3   7   2       13.15        6.79      9.22 o 
   4   7   2       11.51        5.47      9.44 o 
   5   7   2        9.45        5.90      9.27 o 
   6   7   2        7.89        5.33     10.17 o 
   7   7   2        3.06       -6.11      8.83 o 
   8   7   2        0.16        1.26      8.25 o 
   9   7   2      217.84      277.99     10.61 o 
  10   7   2        1.38       -6.08      8.72 o 
  11   7   2        1.12        0.50      6.64 o 
  12   7   2        5.47        7.47      7.76 o 
  13   7   2        0.77        3.85      8.11 o 
  14   7   2        0.20       -0.73      7.39 o 
  15   7   2       30.38       17.50     10.26 o 
  16   7   2        1.66        2.58      9.13 o 
  17   7   2       70.61       35.17     11.74 o 
  18   7   2        4.11        1.47      9.47 o 
  19   7   2       29.45       23.71     11.79 o 
  20   7   2        2.43        9.13     10.87 o 
  21   7   2       23.16        7.86     11.49 o 
   0   8   2        1.07        6.90     15.72 o 
   1   8   2        8.19       17.62     12.65 o 
   2   8   2        6.79        1.02     10.85 o 
   3   8   2        3.66        3.24     11.18 o 
   4   8   2        0.21       -1.11     10.33 o 
   5   8   2       13.82        0.16      8.87 o 
   6   8   2        9.83        0.21      9.69 o 
   7   8   2        4.19        6.82     10.77 o 
   8   8   2        0.08       -2.34      9.96 o 
   9   8   2        1.38       -0.24      8.69 o 
  10   8   2        3.24        2.48      9.01 o 
  11   8   2      156.03      123.62     31.07 o 
   1   0   3     1921.66     2053.28     12.13 o 
   2   0   3     2339.58     2513.18     13.65 o 
   3   0   3     5099.00     4548.39     25.97 o 
   4   0   3     1367.62     1311.95      8.54 o 
   5   0   3      436.06      391.36      3.59 o 
   6   0   3     1460.45     1266.47     12.37 o 
   7   0   3     6114.31     6033.18     34.70 o 
   8   0   3     1424.56     1443.65     13.86 o 
   9   0   3      236.09      216.02      6.81 o 
  10   0   3       28.18       27.14      5.35 o 
  11   0   3      128.90      171.48      7.10 o 
  12   0   3      410.15      437.50      7.55 o 
  13   0   3      169.24      165.73      4.99 o 
  14   0   3      306.36      299.66      5.03 o 
  15   0   3     1477.74     1300.50      9.90 o 
  16   0   3       10.28        5.01      4.69 o 
  17   0   3       48.56       58.19      4.90 o 
  18   0   3     1186.82     1249.95     11.93 o 
  19   0   3      574.13      629.31      8.38 o 
  20   0   3      303.07      340.33      6.84 o 
  21   0   3      555.11      536.38      8.51 o 
  22   0   3      198.38      206.68      7.55 o 
  23   0   3      367.27      336.69      8.14 o 
  24   0   3       79.11       61.47      7.06 o 
  25   0   3     1164.33     1206.88     12.94 o 
  26   0   3      206.03      208.52      7.91 o 
  27   0   3       10.30        8.21      6.49 o 
  28   0   3      169.47      195.29      8.88 o 
  29   0   3      362.08      322.58      9.73 o 
  30   0   3      621.81      597.40     11.89 o 
  31   0   3       95.61       85.07      8.37 o 
  32   0   3      135.66      131.03     10.94 o 
  33   0   3      346.36      418.83     12.50 o 
  34   0   3       51.33       51.62     10.66 o 
  35   0   3       43.46       56.60     11.05 o 
  36   0   3       50.49       50.68     13.26 o 
  37   0   3      134.41      141.71     21.05 o 
  38   0   3        2.10       -5.05     12.12 o 
   0   1   3    14006.85    14642.53     62.89 o 
   1   1   3     2406.14     2444.30     10.47 o 
   2   1   3      448.44      388.84      4.29 o 
   3   1   3      859.17      783.29      5.33 o 
   4   1   3      202.91      262.02      3.81 o 
   5   1   3      645.21      560.62      4.40 o 
   6   1   3     1381.82     1343.92      6.61 o 
   7   1   3      107.01       89.45      2.12 o 
   8   1   3        6.23        7.30      1.92 o 
   9   1   3     1497.18     1532.24      7.57 o 
  10   1   3      605.43      651.60      4.73 o 
  11   1   3       37.78       52.98      2.78 o 
  12   1   3      723.52      741.26      5.33 o 
  13   1   3      842.37      806.08      5.24 o 
  14   1   3      846.11      886.95      5.58 o 
  15   1   3     1558.88     1487.97      7.89 o 
  16   1   3      396.49      353.02      4.74 o 
  17   1   3     1212.56     1198.76      7.27 o 
  18   1   3      138.17      148.90      3.44 o 
  19   1   3      310.70      312.22      4.10 o 
  20   1   3        9.24        7.70      2.36 o 
  21   1   3       18.53       11.26      3.77 o 
  22   1   3        3.34       -0.29      2.72 o 
  23   1   3      869.58      838.29      7.13 o 
  24   1   3      514.81      536.54      6.44 o 
  25   1   3        3.45        1.81      3.13 o 
  26   1   3      187.05      139.33      6.30 o 
  27   1   3       58.56       62.76      3.98 o 
  28   1   3      177.45      171.80      4.93 o 
  29   1   3      151.27      149.23      6.24 o 
  30   1   3       30.01       33.04      4.66 o 
  31   1   3      831.32      897.31     11.07 o 
  32   1   3       90.40      105.35      6.84 o 
  33   1   3       28.83       33.54      7.47 o 
  34   1   3       80.97       85.25      8.11 o 
  35   1   3      221.41      256.36     10.65 o 
  36   1   3       22.44       33.81      8.37 o 
  37   1   3        6.84        0.90      6.98 o 
  38   1   3       52.73       45.72      9.39 o 
   1   2   3        1.24        2.78      3.29 o 
   2   2   3      205.57      177.16      4.46 o 
   3   2   3     2592.33     2393.01     11.21 o 
   4   2   3      334.84      291.58      5.13 o 
   5   2   3      203.40      239.13      4.36 o 
   6   2   3        2.50       10.77      2.85 o 
   7   2   3      469.94      431.43      4.98 o 
   8   2   3        7.67        6.96      2.50 o 
   9   2   3       55.33       57.05      2.40 o 
  10   2   3       37.52       43.81      2.09 o 
  11   2   3      461.97      417.47      6.10 o 
  12   2   3      271.46      239.62      5.38 o 
  13   2   3      235.81      228.47      5.48 o 
  14   2   3       20.95       12.21      4.01 o 
  15   2   3      624.98      561.97      7.47 o 
  16   2   3      752.31      787.03      8.56 o 
  17   2   3       29.07       25.20      4.84 o 
  18   2   3       87.96       96.12      6.52 o 
  19   2   3        6.54        0.69      4.58 o 
  20   2   3       57.66       52.60      6.26 o 
  21   2   3      848.31      784.96      8.93 o 
  22   2   3      763.71      736.54      9.55 o 
  23   2   3      760.83      745.04      9.30 o 
  24   2   3        0.35       -1.64      5.65 o 
  25   2   3     1761.30     1768.00     13.65 o 
  26   2   3      531.52      519.14      8.77 o 
  27   2   3        0.19       -1.62      5.90 o 
  28   2   3       36.53       28.41      6.44 o 
  29   2   3      185.83      181.21      9.82 o 
  30   2   3      181.47      180.87      8.49 o 
  31   2   3        8.08        1.37      6.44 o 
  32   2   3      407.92      443.27     11.24 o 
  33   2   3      443.22      486.37     12.00 o 
  34   2   3        0.04        0.93      6.95 o 
  35   2   3       21.87       19.74      8.62 o 
  36   2   3        4.20        7.15      9.07 o 
  37   2   3       23.74       14.44      9.54 o 
   0   3   3      786.57      878.69     11.42 o 
   1   3   3      218.13      220.79      5.99 o 
   2   3   3      181.60      171.55      5.16 o 
   3   3   3       23.00       22.84      4.53 o 
   4   3   3     1635.56     1684.03     10.15 o 
   5   3   3       58.77       55.92      4.67 o 
   6   3   3      206.18      189.32      5.55 o 
   7   3   3       17.66       18.84      3.98 o 
   8   3   3       66.89       61.86      4.07 o 
   9   3   3        2.91        2.66      3.59 o 
  10   3   3       13.57       11.20      2.54 o 
  11   3   3       34.26       29.44      5.73 o 
  12   3   3      336.56      353.32      8.14 o 
  13   3   3     1063.03     1041.65     10.61 o 
  14   3   3     1549.20     1585.49     16.27 o 
  15   3   3     1698.48     1673.22     12.49 o 
  16   3   3       14.06       10.85      5.79 o 
  17   3   3      192.48      201.05      7.11 o 
  18   3   3       67.78       61.53      7.18 o 
  19   3   3      172.14      185.97      7.92 o 
  20   3   3      196.47      201.51      8.21 o 
  21   3   3      290.99      281.40      8.89 o 
  22   3   3      202.13      193.17      8.23 o 
  23   3   3      873.55      862.79     11.07 o 
  24   3   3      614.06      626.37      9.99 o 
  25   3   3        3.34        4.79      6.70 o 
  26   3   3       91.86       67.76      7.57 o 
  27   3   3      135.65      125.44     11.64 o 
  28   3   3       14.12       17.32      7.72 o 
  29   3   3       33.95       38.68      7.82 o 
  30   3   3        0.18        3.16      7.46 o 
  31   3   3      452.28      494.22     10.78 o 
  32   3   3        1.80        1.05      6.49 o 
  33   3   3        0.01       -1.01      7.38 o 
  34   3   3      182.91      207.49     10.69 o 
  35   3   3      222.54      224.69     18.64 o 
  36   3   3        0.01        6.87      8.80 o 
   1   4   3       84.08       98.64      6.15 o 
   2   4   3        2.61        9.13      5.11 o 
   3   4   3     1381.82     1418.22     11.45 o 
   4   4   3      461.37      472.72      8.71 o 
   5   4   3        0.23        0.37      4.52 o 
   6   4   3       73.36       84.11      6.21 o 
   7   4   3      539.57      518.52      8.01 o 
   8   4   3       43.31       34.74      5.77 o 
   9   4   3       34.41       38.36      5.01 o 
  10   4   3       15.97       18.23      4.68 o 
  11   4   3      195.29      219.27      5.52 o 
  12   4   3       25.66       28.04      3.20 o 
  13   4   3       40.73       44.85      7.82 o 
  14   4   3       49.85       52.99      7.76 o 
  15   4   3      422.42      423.53      9.53 o 
  16   4   3      140.02      156.37      8.89 o 
  17   4   3       16.77       15.16      6.73 o 
  18   4   3       82.39       77.62      7.93 o 
  19   4   3        1.89        2.62      6.35 o 
  20   4   3       19.28       14.38      7.65 o 
  21   4   3      180.01      191.51      8.76 o 
  22   4   3      196.76      227.75      9.77 o 
  23   4   3      349.50      389.64     10.41 o 
  24   4   3        0.44       -0.28      7.16 o 
  25   4   3      605.61      661.22     11.60 o 
  26   4   3      154.14      126.86     19.56 o 
  27   4   3        2.08        3.84      7.84 o 
  28   4   3       48.63       34.56      8.46 o 
  29   4   3       68.13       52.05      8.62 o 
  30   4   3      114.82       80.19     13.65 o 
  31   4   3        7.53        4.14      8.53 o 
  32   4   3      121.86      103.45     14.85 o 
  33   4   3      122.95       99.40     14.15 o 
   0   5   3     1022.71     1028.53     16.87 o 
   1   5   3       95.65       95.04      8.06 o 
   2   5   3      158.11      187.92      8.58 o 
   3   5   3      219.29      249.46      8.65 o 
   4   5   3       13.97       20.51      8.27 o 
   5   5   3      412.13      441.92      9.57 o 
   6   5   3      270.96      282.33      8.15 o 
   7   5   3       32.55       30.95      6.51 o 
   8   5   3       63.81       76.08      6.49 o 
   9   5   3      152.75      151.91      6.71 o 
  10   5   3       68.87       60.60      6.58 o 
  11   5   3       20.28       16.63      5.12 o 
  12   5   3      169.34      192.90      7.60 o 
  13   5   3      285.15      316.04      6.22 o 
  14   5   3       51.91       53.04      5.02 o 
  15   5   3      163.21      207.16      9.82 o 
  16   5   3       87.61       81.18      9.31 o 
  17   5   3      225.31      230.01     10.67 o 
  18   5   3       77.01       68.22      9.85 o 
  19   5   3       34.95       24.30      8.20 o 
  20   5   3        0.51       -0.12      6.12 o 
  21   5   3        8.21        2.28      7.85 o 
  22   5   3       14.15        7.49      8.09 o 
  23   5   3      111.20      115.07     20.66 o 
  24   5   3       62.66       47.07     11.35 o 
  25   5   3        0.51       -1.68      7.58 o 
  26   5   3       38.05       18.14      9.03 o 
  27   5   3        1.52        1.22      7.90 o 
  28   5   3       55.93       24.23     10.16 o 
  29   5   3       46.83       20.17     10.38 o 
  30   5   3       22.72       12.44      9.86 o 
   1   6   3      121.57      109.55      9.52 o 
   2   6   3       45.79       37.63      8.43 o 
   3   6   3      402.26      483.77     11.48 o 
   4   6   3      156.16      194.18      9.56 o 
   5   6   3       25.19       21.54      7.59 o 
   6   6   3      112.70      128.17      8.24 o 
   7   6   3      241.14      262.38      9.12 o 
   8   6   3        9.21        5.71      7.78 o 
   9   6   3        3.88        4.51      6.82 o 
  10   6   3        5.99        7.57      6.52 o 
  11   6   3       24.91       32.57      6.53 o 
  12   6   3        2.77        1.20      5.97 o 
  13   6   3        0.00       -0.79      4.27 o 
  14   6   3       28.51       21.37      8.23 o 
  15   6   3       97.86       69.28     12.56 o 
  16   6   3        0.52       -0.72      7.30 o 
  17   6   3        5.36        2.37      8.30 o 
  18   6   3       39.10       21.16      9.25 o 
  19   6   3        8.83        7.09      8.88 o 
  20   6   3        6.73       11.22     10.51 o 
  21   6   3       55.31       40.26     10.26 o 
  22   6   3       30.30       25.63     10.57 o 
  23   6   3       48.32       40.25     11.62 o 
  24   6   3        7.27        6.46     10.28 o 
  25   6   3      119.14       92.09     24.40 o 
  26   6   3       23.29       25.47     10.26 o 
   0   7   3      125.68       68.21     27.78 o 
   1   7   3        6.78        3.39      8.24 o 
   2   7   3       25.45       13.56      9.35 o 
   3   7   3       19.28        7.41      8.87 o 
   4   7   3       27.39       18.89      9.61 o 
   5   7   3       51.90       42.67     10.27 o 
   6   7   3       17.40       17.32     10.07 o 
   7   7   3        8.25       -3.98      7.78 o 
   8   7   3       13.42       10.49      7.69 o 
   9   7   3        1.18        2.84      8.29 o 
  10   7   3        0.20        3.59      8.70 o 
  11   7   3        0.02        9.72      8.44 o 
  12   7   3       42.94       17.99     10.59 o 
  13   7   3       70.70       44.74     13.98 o 
  14   7   3       39.29       25.25     10.84 o 
  15   7   3       44.10       32.68     10.95 o 
  16   7   3        7.64        9.17     10.69 o 
  17   7   3       14.48        4.70      9.86 o 
  18   7   3       10.92       18.57     11.69 o 
  19   7   3        0.37        7.17      9.94 o 
   1   8   3        8.05        6.57     10.38 o 
   2   8   3        4.32        8.23     10.14 o 
   3   8   3       76.77       58.49     17.03 o 
   4   8   3       22.23       24.59     11.44 o 
   5   8   3        0.67        0.87      9.08 o 
   6   8   3        3.79        1.84     19.02 o 
   0   0   4      479.37      289.97      9.14 o 
   1   0   4      214.60      257.97      5.28 o 
   2   0   4       71.65       74.31      4.26 o 
   3   0   4     1861.23     1998.38     12.84 o 
   4   0   4     1793.80     1986.64     12.51 o 
   5   0   4     1058.55     1090.20      8.18 o 
   6   0   4      872.73      805.74     10.45 o 
   7   0   4        1.17        3.34      5.74 o 
   8   0   4     2561.45     2424.00     19.53 o 
   9   0   4      250.58      274.78      8.32 o 
  10   0   4     3778.74     3570.33     28.13 o 
  11   0   4      499.41      475.77      9.73 o 
  12   0   4     2355.88     2208.08     20.06 o 
  13   0   4     1031.29     1013.89     12.79 o 
  14   0   4       91.63       80.86      7.40 o 
  15   0   4        5.65        2.73      6.76 o 
  16   0   4       83.08       79.74      7.62 o 
  17   0   4        0.05       -1.23      6.26 o 
  18   0   4      437.91      472.69     11.53 o 
  19   0   4      230.95      216.08      4.04 o 
  20   0   4       24.94       29.60      3.48 o 
  21   0   4      122.68      137.08      6.21 o 
  22   0   4        0.05        5.28      3.40 o 
  23   0   4      424.38      466.83      7.71 o 
  24   0   4       75.32       97.07      5.68 o 
  25   0   4       31.86       46.21      6.76 o 
  26   0   4       57.45      100.99      7.60 o 
  27   0   4      237.60      205.68      7.94 o 
  28   0   4       64.14       66.57      7.78 o 
  29   0   4      177.70      178.43      9.87 o 
  30   0   4      411.58      380.49      9.56 o 
  31   0   4       64.77       59.07      7.48 o 
  32   0   4       34.05       26.88      8.14 o 
  33   0   4        5.79        4.24     10.03 o 
  34   0   4       32.51       21.66     18.81 o 
  35   0   4       21.80       18.83     20.84 o 
  36   0   4      547.11      628.57     27.59 o 
  37   0   4       33.49       30.94     18.77 o 
   1   1   4      110.86       97.63      3.95 o 
   2   1   4     3430.64     3246.82     13.28 o 
   3   1   4       29.58       34.72      3.17 o 
   4   1   4      394.69      401.42      4.53 o 
   5   1   4        0.68        1.55      2.18 o 
   6   1   4       38.50       36.38      2.32 o 
   7   1   4        6.65        5.03      1.21 o 
   8   1   4      157.88      141.81      3.84 o 
   9   1   4      188.29      184.27      4.24 o 
  10   1   4      819.63      811.53      6.84 o 
  11   1   4      171.80      167.49      4.30 o 
  12   1   4     2478.77     2366.95     11.85 o 
  13   1   4       27.15       27.65      2.47 o 
  14   1   4      851.31      816.33      7.08 o 
  15   1   4      989.61      929.23      8.06 o 
  16   1   4      782.63      724.25      6.20 o 
  17   1   4        0.72       -1.82      3.05 o 
  18   1   4       12.44        9.65      2.29 o 
  19   1   4        8.37        7.43      2.31 o 
  20   1   4     1156.05     1139.16      8.35 o 
  21   1   4      201.08      213.95      4.00 o 
  22   1   4        9.95       13.52      3.20 o 
  23   1   4      148.98      142.67      4.11 o 
  24   1   4        3.09        2.37      1.86 o 
  25   1   4      205.38      192.68      6.13 o 
  26   1   4       46.23       48.49      3.08 o 
  27   1   4       30.27       42.27      5.44 o 
  28   1   4      652.32      629.38      8.75 o 
  29   1   4       78.31       75.65      6.60 o 
  30   1   4      582.62      578.19      8.67 o 
  31   1   4       16.00       20.27      5.98 o 
  32   1   4       15.69        9.72      6.22 o 
  33   1   4       46.97       37.16      9.12 o 
  34   1   4       65.09       49.74     10.94 o 
  35   1   4       10.77       16.58     11.96 o 
  36   1   4       61.14       54.23     13.91 o 
   0   2   4       89.63      142.32      6.47 o 
   1   2   4       22.71       30.24      4.06 o 
   2   2   4       27.22       33.35      3.75 o 
   3   2   4      237.30      273.57      4.84 o 
   4   2   4      221.64      263.14      4.84 o 
   5   2   4      298.84      284.27      4.68 o 
   6   2   4      238.24      226.70      5.05 o 
   7   2   4      104.05      112.44      3.99 o 
   8   2   4     2064.11     1988.26     10.38 o 
   9   2   4     1130.24     1102.56      7.50 o 
  10   2   4     1057.95     1020.77      7.23 o 
  11   2   4      192.73      205.28      4.38 o 
  12   2   4     1238.44     1209.56      7.43 o 
  13   2   4       29.75       29.53      4.75 o 
  14   2   4      983.97      939.42      8.74 o 
  15   2   4       36.85       33.34      3.80 o 
  16   2   4      117.68      117.66      4.34 o 
  17   2   4       19.70       18.37      4.50 o 
  18   2   4      959.02      915.67      9.22 o 
  19   2   4       14.27       18.24      4.10 o 
  20   2   4        1.47        2.87      3.65 o 
  21   2   4       28.26       16.97      5.37 o 
  22   2   4        1.29        0.89      3.63 o 
  23   2   4        6.56        3.55      5.03 o 
  24   2   4        1.25        1.95      4.27 o 
  25   2   4       13.60       10.08      5.38 o 
  26   2   4      152.71      191.44      7.49 o 
  27   2   4        1.78        6.42      5.74 o 
  28   2   4      295.87      307.09      7.90 o 
  29   2   4      109.49       95.61     10.23 o 
  30   2   4      485.36      440.41     10.01 o 
  31   2   4       85.78       80.96     11.48 o 
  32   2   4        0.71        2.31      7.27 o 
  33   2   4        0.06        3.23      8.19 o 
  34   2   4       11.06        6.47      8.76 o 
  35   2   4        0.23       -2.93     10.48 o 
  36   2   4      439.57      576.27     49.67 o 
   1   3   4        1.03        1.21      4.06 o 
   2   3   4      751.71      732.19      7.60 o 
   3   3   4      258.83      246.15      6.13 o 
   4   3   4      288.22      287.48      5.98 o 
   5   3   4      221.25      207.03      5.40 o 
   6   3   4      184.23      189.20      6.16 o 
   7   3   4     1015.07      983.92      8.08 o 
   8   3   4        8.61        8.94      3.66 o 
   9   3   4      203.19      217.54      5.31 o 
  10   3   4      572.04      556.32      6.00 o 
  11   3   4      220.90      210.93      4.72 o 
  12   3   4      579.58      565.43      8.74 o 
  13   3   4        2.45        5.00      5.60 o 
  14   3   4      507.84      536.63      9.01 o 
  15   3   4      210.35      231.12      8.44 o 
  16   3   4     1158.45     1144.16     11.12 o 
  17   3   4        0.13        1.37      5.16 o 
  18   3   4       10.96       10.07      5.48 o 
  19   3   4       18.26       18.47      6.20 o 
  20   3   4      837.84      828.05     10.56 o 
  21   3   4        0.73        4.96      5.70 o 
  22   3   4        2.45        3.87      5.48 o 
  23   3   4        0.71       -1.20      5.55 o 
  24   3   4        0.98        0.46      5.10 o 
  25   3   4       14.06       14.97      6.82 o 
  26   3   4      132.43      152.40     12.33 o 
  27   3   4        0.81       -1.16      6.10 o 
  28   3   4      550.07      536.95     10.45 o 
  29   3   4      205.66      228.13     15.04 o 
  30   3   4      617.32      598.27     11.03 o 
  31   3   4        8.45        6.28      7.01 o 
  32   3   4        1.77       -0.84      8.79 o 
  33   3   4       24.34       11.79     10.01 o 
  34   3   4       14.23       12.07     10.96 o 
   0   4   4       63.97       69.16      8.50 o 
   1   4   4       10.68       17.66      5.71 o 
   2   4   4        0.38       -2.93      5.69 o 
   3   4   4      112.87      125.75      6.57 o 
   4   4   4      258.09      264.75      7.07 o 
   5   4   4       41.96       45.39      5.89 o 
   6   4   4       51.62       57.21      6.04 o 
   7   4   4       18.87       22.42      5.38 o 
   8   4   4      932.99      966.76      9.35 o 
   9   4   4      132.00      135.80      5.60 o 
  10   4   4      739.92      786.41      8.47 o 
  11   4   4       94.63      103.49      4.52 o 
  12   4   4      578.92      549.10      9.50 o 
  13   4   4       41.88       53.30      9.08 o 
  14   4   4      192.63      220.35      8.06 o 
  15   4   4       18.45       14.25      7.09 o 
  16   4   4       36.29       44.69      7.57 o 
  17   4   4        9.40        6.16      6.17 o 
  18   4   4      333.19      360.67      9.67 o 
  19   4   4       70.49       68.62      8.23 o 
  20   4   4        6.84       -0.56      6.53 o 
  21   4   4        0.94        2.33      6.19 o 
  22   4   4        0.10        1.30      6.92 o 
  23   4   4        1.98        1.21      5.77 o 
  24   4   4        1.20        0.54      6.77 o 
  25   4   4       10.53        6.21      7.28 o 
  26   4   4       31.41       26.43      8.75 o 
  27   4   4        0.08        3.11      7.49 o 
  28   4   4       84.74       43.55     11.66 o 
  29   4   4       51.74       26.54      8.76 o 
  30   4   4      205.25      172.89     20.85 o 
  31   4   4       56.55       21.60     10.56 o 
   1   5   4        6.90        1.77      5.76 o 
   2   5   4      770.13      845.75     10.10 o 
   3   5   4        0.01       -2.07      6.79 o 
   4   5   4       77.75       95.26      7.56 o 
   5   5   4        0.04       -0.37      5.50 o 
   6   5   4       12.18       19.07      5.92 o 
   7   5   4       11.58        8.16      6.32 o 
   8   5   4       78.59       92.42      6.79 o 
   9   5   4       45.68       46.05      6.86 o 
  10   5   4      287.71      310.65      7.60 o 
  11   5   4       98.61      102.44      6.25 o 
  12   5   4      633.94      674.89      8.47 o 
  13   5   4       21.88       17.67      3.30 o 
  14   5   4      135.93      169.83     10.43 o 
  15   5   4      100.19      120.85      9.28 o 
  16   5   4      173.66      189.20     12.41 o 
  17   5   4        8.36        4.89      7.63 o 
  18   5   4        0.09       -2.86      7.18 o 
  19   5   4       24.78       12.71      8.57 o 
  20   5   4      186.62      211.98     13.27 o 
  21   5   4       80.98       58.15     12.36 o 
  22   5   4        3.00        3.81      8.30 o 
  23   5   4       20.67       15.76      8.94 o 
  24   5   4        2.59        1.55      8.64 o 
  25   5   4       42.52       21.97      9.27 o 
  26   5   4        2.59        4.84      8.60 o 
  27   5   4        6.04        3.75      9.14 o 
  28   5   4      141.62       92.07     19.45 o 
   0   6   4       35.00       47.80     11.63 o 
   1   6   4        5.66        5.75      7.27 o 
   2   6   4        0.96        1.63      6.74 o 
   3   6   4       58.69       37.52      8.11 o 
   4   6   4      115.79      110.40     13.93 o 
   5   6   4        2.28       -1.92      6.39 o 
   6   6   4       17.80       23.17      7.14 o 
   7   6   4        0.08        2.74      7.45 o 
   8   6   4      218.14      261.15     10.16 o 
   9   6   4       11.69        3.07      6.10 o 
  10   6   4      315.10      374.31      9.54 o 
  11   6   4       28.16       28.27      7.24 o 
  12   6   4      116.87      101.13     19.23 o 
  13   6   4      113.58       91.73     17.79 o 
  14   6   4       30.59       30.26      9.88 o 
  15   6   4        0.24        2.00      8.58 o 
  16   6   4       12.96       12.35      9.66 o 
  17   6   4        4.86        0.95      8.55 o 
  18   6   4       66.73       54.89     11.47 o 
  19   6   4       33.21       27.92     10.18 o 
  20   6   4        6.09        0.35      8.61 o 
  21   6   4        4.63       -2.11      8.84 o 
  22   6   4        0.98        4.97      9.70 o 
  23   6   4       11.23       11.21     10.04 o 
   1   7   4        0.17        6.76      8.53 o 
   2   7   4       77.34       67.69     10.21 o 
   3   7   4        6.55        9.61      8.46 o 
   4   7   4       15.15       16.44      8.79 o 
   5   7   4        0.93        1.07      7.94 o 
   6   7   4        7.46        2.37      7.63 o 
   7   7   4        6.56        9.70      8.06 o 
   8   7   4       10.62       14.74      8.76 o 
   9   7   4        8.48       13.96     10.39 o 
  10   7   4       62.12       38.42     12.61 o 
  11   7   4        8.77        5.86      9.73 o 
  12   7   4       95.37       54.58     16.62 o 
  13   7   4        3.13       -0.98      8.43 o 
  14   7   4       61.45       37.89     12.38 o 
  15   7   4       29.60       28.47     11.32 o 
   1   0   5      210.33      197.56      5.93 o 
   2   0   5      271.02      269.21      6.06 o 
   3   0   5     3655.91     3573.45     20.98 o 
   4   0   5     4826.97     4793.51     27.28 o 
   5   0   5        9.47       14.42      2.73 o 
   6   0   5      612.26      586.89      5.64 o 
   7   0   5     1251.03     1219.05     14.29 o 
   8   0   5      414.45      404.53     10.14 o 
   9   0   5        6.36       11.36      7.69 o 
  10   0   5        1.22        3.92      7.31 o 
  11   0   5      472.85      476.51     11.24 o 
  12   0   5     3134.75     2947.24     25.02 o 
  13   0   5        0.03       -2.55      7.51 o 
  14   0   5     3641.45     3564.82     27.98 o 
  15   0   5      658.66      684.56     13.81 o 
  16   0   5        0.81        2.05      7.80 o 
  17   0   5      540.72      558.85     15.10 o 
  18   0   5      129.45      118.44      9.38 o 
  19   0   5      932.82      933.86     14.27 o 
  20   0   5       88.06       98.46      8.94 o 
  21   0   5       36.71       22.16      8.63 o 
  22   0   5      451.45      506.65     15.04 o 
  23   0   5      347.88      357.25     12.39 o 
  24   0   5       39.98       45.53      8.40 o 
  25   0   5      113.49      135.05      9.18 o 
  26   0   5      110.05      138.19      9.74 o 
  27   0   5      215.07      189.13     14.02 o 
  28   0   5       25.76       17.79      7.78 o 
  29   0   5       13.56       18.68      9.92 o 
  30   0   5       38.18       44.70     20.18 o 
  31   0   5       95.89      124.97     22.81 o 
  32   0   5      246.30      312.91     30.41 o 
  33   0   5        8.83       10.63     23.73 o 
  34   0   5       32.14       37.00     23.56 o 
   0   1   5       76.16       78.26      5.65 o 
   1   1   5        3.21        4.58      3.29 o 
   2   1   5     2301.59     2270.14     13.19 o 
   3   1   5        1.02        0.21      2.65 o 
   4   1   5      429.15      406.00      5.08 o 
   5   1   5      574.21      521.07      5.08 o 
   6   1   5     3702.93     3624.44     14.60 o 
   7   1   5       27.29       37.84      3.46 o 
   8   1   5       64.42       68.21      4.47 o 
   9   1   5        8.12        7.48      2.79 o 
  10   1   5      576.67      555.10      8.69 o 
  11   1   5     3517.67     3356.32     19.46 o 
  12   1   5     2911.94     2800.10     17.30 o 
  13   1   5     1184.81     1158.52     10.97 o 
  14   1   5      644.98      629.92      9.07 o 
  15   1   5      704.40      700.64     10.85 o 
  16   1   5       67.31       75.27      6.22 o 
  17   1   5       77.63       73.38      6.58 o 
  18   1   5      111.34      115.99      6.65 o 
  19   1   5      308.79      363.96      7.50 o 
  20   1   5      915.39      883.39     10.13 o 
  21   1   5       84.07       85.47      4.94 o 
  22   1   5       27.26       22.15      4.67 o 
  23   1   5        3.99        0.69      2.17 o 
  24   1   5      358.04      423.46     12.30 o 
  25   1   5       31.61       24.65      8.95 o 
  26   1   5        9.47        6.89      2.86 o 
  27   1   5        0.11       -3.03      8.87 o 
  28   1   5        4.91        0.68      8.38 o 
  29   1   5        0.59       -5.32     10.13 o 
  30   1   5      120.77      122.11     11.65 o 
  31   1   5      114.42      105.01     11.73 o 
  32   1   5      101.40       96.56     14.36 o 
  33   1   5       13.68       20.46     15.19 o 
  34   1   5      113.00      130.57     16.45 o 
   1   2   5      307.88      314.65      5.99 o 
   2   2   5       26.32       24.26      4.22 o 
   3   2   5      767.66      727.19      7.47 o 
   4   2   5     2241.45     2254.41     11.76 o 
   5   2   5      356.63      365.25      6.28 o 
   6   2   5      482.37      493.61      5.94 o 
   7   2   5      448.60      444.23      5.74 o 
   8   2   5      265.85      272.28      4.81 o 
   9   2   5       80.28       79.89      3.47 o 
  10   2   5       39.61       32.87      2.89 o 
  11   2   5      499.11      475.00      4.93 o 
  12   2   5     1308.50     1261.33      9.45 o 
  13   2   5      559.99      592.93      6.84 o 
  14   2   5     3162.93     3134.23     16.34 o 
  15   2   5      883.62      866.23     11.20 o 
  16   2   5      256.60      243.90      7.21 o 
  17   2   5        8.50       12.00      4.61 o 
  18   2   5      183.23      167.11      6.07 o 
  19   2   5      345.35      355.01      7.87 o 
  20   2   5        2.40        4.73      5.88 o 
  21   2   5      305.82      300.36      7.42 o 
  22   2   5      530.58      515.02      9.41 o 
  23   2   5      219.08      205.77      8.00 o 
  24   2   5       70.87       60.45      6.39 o 
  25   2   5      129.60      139.39     11.50 o 
  26   2   5       48.16       40.50      6.52 o 
  27   2   5       28.62       22.16      7.19 o 
  28   2   5        0.13       -3.39      9.53 o 
  29   2   5       26.85       27.03     10.92 o 
  30   2   5      164.99      175.90     14.11 o 
  31   2   5        8.00        2.69     10.30 o 
  32   2   5      203.15      188.47     42.74 o 
  33   2   5       13.44        7.77     11.73 o 
   0   3   5      468.99      456.15      9.93 o 
   1   3   5      290.75      322.52      7.24 o 
   2   3   5      834.09      871.60      9.39 o 
   3   3   5      371.84      345.60      6.73 o 
   4   3   5      512.34      508.43      7.13 o 
   5   3   5       92.05       88.95      6.24 o 
   6   3   5     1624.55     1609.62     11.17 o 
   7   3   5        0.73        2.69      4.39 o 
   8   3   5       34.68       32.15      4.98 o 
   9   3   5        9.51        9.55      4.21 o 
  10   3   5      159.99      167.57      4.97 o 
  11   3   5     1133.03     1174.31      9.23 o 
  12   3   5     1802.11     1781.98     11.00 o 
  13   3   5      816.29      804.05      9.67 o 
  14   3   5       94.35      107.20      6.97 o 
  15   3   5     1448.69     1484.23     11.35 o 
  16   3   5       63.41       67.08      5.32 o 
  17   3   5        0.14       -1.96      4.57 o 
  18   3   5        0.00       -1.51      3.94 o 
  19   3   5        0.79        4.58      4.53 o 
  20   3   5      610.93      593.14      8.78 o 
  21   3   5        2.95        0.50      5.26 o 
  22   3   5        4.43        2.80      4.37 o 
  23   3   5       19.50       16.33      4.78 o 
  24   3   5      262.20      285.29      8.49 o 
  25   3   5       13.78       20.06      8.13 o 
  26   3   5        1.09        0.77      7.35 o 
  27   3   5        0.03        4.77      8.23 o 
  28   3   5       27.17        9.17     10.85 o 
  29   3   5       52.66       15.28     11.76 o 
  30   3   5       45.94       20.61     11.98 o 
  31   3   5       94.86       77.50     23.06 o 
   1   4   5       79.68       86.36      6.64 o 
   2   4   5        0.30        2.58      5.08 o 
   3   4   5      395.33      416.35      8.09 o 
   4   4   5     1041.09     1090.79      9.99 o 
   5   4   5       83.66       95.98      6.35 o 
   6   4   5      173.10      186.34      6.88 o 
   7   4   5      312.13      333.85      7.54 o 
   8   4   5      248.74      248.46      6.45 o 
   9   4   5       10.92       18.58      5.32 o 
  10   4   5        5.15        8.36      4.44 o 
  11   4   5      116.62      114.78      4.66 o 
  12   4   5      707.20      752.78     10.21 o 
  13   4   5      102.15      104.66      8.16 o 
  14   4   5     1358.34     1443.15     14.15 o 
  15   4   5      330.10      340.83      9.13 o 
  16   4   5       56.14       39.56      7.26 o 
  17   4   5       12.21       14.08      6.49 o 
  18   4   5       36.03       25.01      7.13 o 
  19   4   5      165.89      180.73     14.90 o 
  20   4   5        0.78        3.18      6.43 o 
  21   4   5      104.10       79.14     13.97 o 
  22   4   5      206.13      231.19      9.84 o 
  23   4   5       56.04       27.64      7.61 o 
  24   4   5       14.44       12.50      8.95 o 
  25   4   5       77.34       41.46     13.73 o 
  26   4   5       45.70       26.27     11.79 o 
  27   4   5       52.65       14.43     11.70 o 
  28   4   5        0.30        0.46     10.15 o 
  29   4   5       11.10        3.55     14.08 o 
   0   5   5        6.05        7.10      9.23 o 
   1   5   5        1.54       -0.08      6.66 o 
   2   5   5      285.71      323.97      8.26 o 
   3   5   5        0.05       -1.51      5.40 o 
   4   5   5       38.67       47.58      7.54 o 
   5   5   5      157.30      188.66      8.03 o 
   6   5   5      720.41      760.82     10.64 o 
   7   5   5       31.70       37.03      6.61 o 
   8   5   5       46.89       40.30      6.15 o 
   9   5   5        2.58        4.57      5.10 o 
  10   5   5       72.17       70.08      5.94 o 
  11   5   5      840.65      927.08     13.64 o 
  12   5   5      390.10      441.87     11.19 o 
  13   5   5      174.84      208.90      9.96 o 
  14   5   5      165.32      191.02     12.21 o 
  15   5   5      116.83      113.26     11.72 o 
  16   5   5       33.69       37.86      8.79 o 
  17   5   5       16.53       23.82      8.23 o 
  18   5   5       34.12       33.88      9.40 o 
  19   5   5      123.10      121.19     12.88 o 
  20   5   5      123.79      134.58     13.32 o 
  21   5   5       13.67       29.33      9.41 o 
  22   5   5        2.69        4.69      8.78 o 
  23   5   5        0.31        1.28      9.76 o 
  24   5   5       98.74       63.89     20.49 o 
  25   5   5       23.32       12.70     10.94 o 
   1   6   5        0.05       -0.53      6.84 o 
   2   6   5        8.18        4.59      7.11 o 
   3   6   5      152.83      141.43     19.39 o 
   4   6   5      230.52      259.14     13.16 o 
   5   6   5        0.80        3.77      6.99 o 
   6   6   5       17.71       16.05      7.26 o 
   7   6   5       94.91       80.43     11.68 o 
   8   6   5       82.75       72.19      9.52 o 
   9   6   5        2.10        0.35      7.49 o 
  10   6   5        8.56        3.08      9.22 o 
  11   6   5       28.90       30.71     10.01 o 
  12   6   5      284.49      325.44     12.62 o 
  13   6   5        1.38        3.79      8.69 o 
  14   6   5      397.33      499.44     13.32 o 
  15   6   5       76.63       75.89     11.33 o 
  16   6   5        3.91       -6.35      9.04 o 
  17   6   5       57.88       48.09     10.44 o 
  18   6   5       12.83       19.34     10.11 o 
  19   6   5       96.02       78.79     11.59 o 
   0   7   5       11.80        6.94     11.88 o 
   1   7   5        6.12        7.08      8.97 o 
   2   7   5       28.68       19.37      9.25 o 
   3   7   5        3.52        1.62      8.15 o 
   4   7   5        8.98        5.17      8.42 o 
   5   7   5       16.01       11.40      9.06 o 
   6   7   5      112.25       55.49     17.06 o 
   7   7   5       22.76        9.08     10.05 o 
   8   7   5        6.45       12.51      9.76 o 
   9   7   5        0.46        3.73      9.77 o 
   0   0   6     1050.94      971.15     14.51 o 
   1   0   6      426.81      408.11      8.62 o 
   2   0   6      184.64      146.37      6.88 o 
   3   0   6      297.32      269.14      7.11 o 
   4   0   6       77.02       89.00      4.69 o 
   5   0   6       72.31       65.88      4.15 o 
   6   0   6        0.19        9.07      8.90 o 
   7   0   6     1553.55     1559.15     19.13 o 
   8   0   6     1381.64     1386.75     17.12 o 
   9   0   6      418.68      388.72     13.17 o 
  10   0   6      517.50      515.07     12.88 o 
  11   0   6       53.58       41.63     10.20 o 
  12   0   6        0.83       -6.14     10.06 o 
  13   0   6       18.85       28.19      8.76 o 
  14   0   6       42.66       44.97      9.65 o 
  15   0   6      193.51      186.16     10.50 o 
  16   0   6        8.20       16.66     10.20 o 
  17   0   6      205.77      224.42     12.85 o 
  18   0   6      655.92      679.16     15.40 o 
  19   0   6      469.97      466.93     12.94 o 
  20   0   6      663.31      670.06     20.84 o 
  21   0   6      300.07      359.21     13.59 o 
  22   0   6      107.26      120.83     10.18 o 
  23   0   6       26.03       35.24      8.93 o 
  24   0   6      302.71      277.24     11.72 o 
  25   0   6       89.83       91.47     15.89 o 
  26   0   6       67.81      107.59     20.17 o 
  27   0   6        0.02       12.32     19.67 o 
  28   0   6        0.69       -1.62     17.45 o 
  29   0   6      154.98      164.09     22.65 o 
  30   0   6       16.98       21.99     20.24 o 
  31   0   6        1.55       -3.02     18.18 o 
   1   1   6     1468.42     1376.67      9.38 o 
   2   1   6        8.99       13.62      3.59 o 
   3   1   6        4.75       10.55      3.64 o 
   4   1   6      188.04      164.40      4.91 o 
   5   1   6      123.65      115.30      3.70 o 
   6   1   6      111.15      107.41      3.17 o 
   7   1   6       80.98       78.76      4.08 o 
   8   1   6        3.39        2.40      2.69 o 
   9   1   6     1968.78     1958.68     14.84 o 
  10   1   6      417.17      411.98      8.84 o 
  11   1   6       12.37       18.51      5.88 o 
  12   1   6       37.08       41.36      6.98 o 
  13   1   6      131.53      152.40      7.55 o 
  14   1   6      253.40      272.41      8.48 o 
  15   1   6       23.42       28.28      6.40 o 
  16   1   6       18.41       18.07      6.51 o 
  17   1   6     1089.46     1101.90     11.91 o 
  18   1   6       37.91       39.27      5.95 o 
  19   1   6      595.94      640.51      9.36 o 
  20   1   6       11.58       14.52      4.99 o 
  21   1   6       28.82       35.03      5.60 o 
  22   1   6       36.43       43.29     11.05 o 
  23   1   6       42.96       46.06      9.61 o 
  24   1   6        3.97        4.39      9.65 o 
  25   1   6       83.73       82.61     13.08 o 
  26   1   6        0.85        3.66      8.93 o 
  27   1   6      383.16      421.04     15.02 o 
  28   1   6       45.68       41.72     11.03 o 
  29   1   6        1.58       -0.99      9.94 o 
  30   1   6        0.65       10.29     14.83 o 
  31   1   6       49.85       44.57     16.02 o 
   0   2   6     1014.80     1040.32     14.62 o 
   1   2   6      325.53      339.76      5.95 o 
   2   2   6      484.23      456.56      6.46 o 
   3   2   6      359.27      355.24      6.32 o 
   4   2   6      283.70      305.07      6.17 o 
   5   2   6      147.15      144.00      4.62 o 
   6   2   6      476.15      464.18      6.25 o 
   7   2   6      818.06      781.53      7.04 o 
   8   2   6      243.82      247.01      4.65 o 
   9   2   6       79.91       65.88      5.34 o 
  10   2   6        7.96       10.40      4.17 o 
  11   2   6       74.54       65.69      5.03 o 
  12   2   6      131.09      124.22      4.49 o 
  13   2   6        7.15        8.97      3.28 o 
  14   2   6      119.83      131.96      4.16 o 
  15   2   6      197.15      196.13      4.81 o 
  16   2   6       45.19       42.96      5.75 o 
  17   2   6      124.39      113.87      6.63 o 
  18   2   6      441.94      464.51     13.32 o 
  19   2   6      342.86      333.25     12.59 o 
  20   2   6       65.95       69.55     11.25 o 
  21   2   6       97.64       95.63     16.21 o 
  22   2   6       18.25       21.85     10.21 o 
  23   2   6       28.05       26.97     11.19 o 
  24   2   6        7.90        3.82      9.64 o 
  25   2   6      210.51      267.21     16.76 o 
  26   2   6      156.73      176.77     26.23 o 
  27   2   6        6.97       10.57     12.45 o 
  28   2   6       22.15       19.20     12.28 o 
  29   2   6      175.80      147.05     23.03 o 
  30   2   6       17.72       12.64     12.82 o 
   1   3   6      997.49     1006.21      9.34 o 
   2   3   6       44.78       49.02      5.78 o 
   3   3   6        0.69        7.04      4.78 o 
   4   3   6      444.74      425.79      7.06 o 
   5   3   6       12.49       12.89      4.87 o 
   6   3   6        0.94        2.46      4.37 o 
   7   3   6      142.02      151.14      6.19 o 
   8   3   6      163.48      176.42      5.85 o 
   9   3   6      933.66      933.74      8.67 o 
  10   3   6       10.15       14.40      4.07 o 
  11   3   6       17.06       17.82      3.94 o 
  12   3   6       13.47       12.50      3.39 o 
  13   3   6      144.05      144.08      4.83 o 
  14   3   6       67.90       59.90      3.78 o 
  15   3   6       10.20       15.21      8.05 o 
  16   3   6        1.52        6.11      6.58 o 
  17   3   6      533.71      508.10      9.87 o 
  18   3   6        4.50       -0.15      5.97 o 
  19   3   6      255.22      268.01     13.39 o 
  20   3   6        0.63        1.38      6.01 o 
  21   3   6       16.11       11.99     10.07 o 
  22   3   6       24.05       14.53     10.89 o 
  23   3   6        0.94        0.00      8.87 o 
  24   3   6        5.36       -2.40     10.73 o 
  25   3   6       39.67       31.43     12.95 o 
  26   3   6       37.45       24.54     12.84 o 
  27   3   6      365.22      474.16     17.74 o 
  28   3   6       70.92       60.16     14.42 o 
   0   4   6      443.94      470.73     12.05 o 
   1   4   6      219.74      242.19      7.61 o 
   2   4   6      117.60      141.78      6.77 o 
   3   4   6      203.92      210.35      7.81 o 
   4   4   6       87.71       89.94      6.71 o 
   5   4   6       38.33       39.18      6.85 o 
   6   4   6       71.94       74.76      6.60 o 
   7   4   6      377.73      393.60      7.66 o 
   8   4   6      205.55      230.51      7.93 o 
   9   4   6       40.13       39.82      5.74 o 
  10   4   6       16.05       18.86      5.32 o 
  11   4   6       17.72       11.00      4.17 o 
  12   4   6       46.61       33.90      6.80 o 
  13   4   6        3.68        3.60      6.18 o 
  14   4   6       68.51       53.04      9.00 o 
  15   4   6      154.46      109.38     17.74 o 
  16   4   6       15.30        8.23      7.72 o 
  17   4   6       36.32       14.22      9.77 o 
  18   4   6      216.35      242.62     12.79 o 
  19   4   6      187.41      166.50     26.52 o 
  20   4   6       80.65       71.37     16.29 o 
  21   4   6       79.12       57.49     18.35 o 
  22   4   6       17.13       11.29     13.64 o 
  23   4   6        5.18        5.71     11.82 o 
  24   4   6       25.75       19.70     13.57 o 
  25   4   6       83.31       57.88     18.74 o 
   1   5   6      316.13      362.93      9.48 o 
   2   5   6        2.88        0.05      5.59 o 
   3   5   6        4.06        3.86      6.77 o 
   4   5   6        6.02        7.30      6.61 o 
   5   5   6       20.08       16.58      6.51 o 
   6   5   6       43.16       41.65      7.23 o 
   7   5   6        9.44       13.52      6.92 o 
   8   5   6        7.72        2.54      6.14 o 
   9   5   6      358.73      416.61     10.82 o 
  10   5   6       73.60       53.85     10.98 o 
  11   5   6        0.11        1.04      6.87 o 
  12   5   6        5.42        7.09      7.59 o 
  13   5   6       74.16       64.30     10.59 o 
  14   5   6       55.72       40.02      9.79 o 
  15   5   6       17.86       18.82     10.18 o 
  16   5   6        2.84        5.31      9.20 o 
  17   5   6      232.11      294.98     13.55 o 
  18   5   6        9.57        5.01      9.50 o 
  19   5   6      143.90      145.94     15.36 o 
  20   5   6        5.93        9.91     10.03 o 
   0   6   6       88.13       57.13     19.03 o 
   1   6   6       45.36       24.57      8.77 o 
   2   6   6       15.29       13.76      8.00 o 
   3   6   6       24.46       13.75      8.00 o 
   4   6   6        8.63        5.98      7.69 o 
   5   6   6        6.59        3.12      8.13 o 
   6   6   6        0.19        3.59      9.43 o 
   7   6   6      155.76      163.60     20.55 o 
   8   6   6      114.34       65.25     13.74 o 
   9   6   6       32.36       20.26      9.64 o 
  10   6   6       28.53       17.50      9.33 o 
  11   6   6       14.68       11.86     10.33 o 
  12   6   6        5.35        5.39      9.63 o 
  13   6   6        0.51        1.69      8.48 o 
   1   0   7      201.76      182.53      6.82 o 
   2   0   7       72.87       74.46      5.85 o 
   3   0   7     1038.97      976.51     11.33 o 
   4   0   7      182.44      168.13      5.92 o 
   5   0   7      468.23      425.87     10.96 o 
   6   0   7      647.97      660.84     14.20 o 
   7   0   7      234.54      228.51     12.48 o 
   8   0   7       61.00       59.34      9.46 o 
   9   0   7      104.52       95.68     11.05 o 
  10   0   7       11.86        8.14      9.64 o 
  11   0   7      865.18      910.16     16.61 o 
  12   0   7        6.76       10.84     10.36 o 
  13   0   7        4.75       10.87     10.69 o 
  14   0   7      737.07      737.62     17.26 o 
  15   0   7     1965.05     2080.15     26.01 o 
  16   0   7      386.19      372.89     14.84 o 
  17   0   7       11.32       24.90     10.31 o 
  18   0   7       29.64       39.34     11.77 o 
  19   0   7       26.03       33.54     10.43 o 
  20   0   7       35.54       42.12     10.99 o 
  21   0   7      229.23      244.19     23.14 o 
  22   0   7       67.00       45.06     23.67 o 
  23   0   7      615.89      717.41     26.45 o 
  24   0   7      101.34       51.75     28.52 o 
  25   0   7      323.72      403.30     30.00 o 
  26   0   7       10.83       30.50     22.29 o 
  27   0   7        0.01        7.39     20.90 o 
   0   1   7        1.79        1.53      4.80 o 
   1   1   7      273.28      253.65      6.10 o 
   2   1   7      122.49      115.69      4.63 o 
   3   1   7      237.33      204.98      5.14 o 
   4   1   7        0.23        1.32      3.03 o 
   5   1   7      830.14      819.93      8.68 o 
   6   1   7        0.07       -0.28      3.87 o 
   7   1   7       11.82        7.26      2.85 o 
   8   1   7      278.40      293.77      8.56 o 
   9   1   7        0.54        6.18      6.26 o 
  10   1   7      119.75      133.93      7.49 o 
  11   1   7        7.08        9.64      6.20 o 
  12   1   7       26.29       23.05      7.47 o 
  13   1   7      800.04      847.60     12.61 o 
  14   1   7      116.99      100.61      8.04 o 
  15   1   7       55.46       53.23      7.50 o 
  16   1   7      130.45      143.22      9.16 o 
  17   1   7      218.84      245.65      8.47 o 
  18   1   7      119.27      119.74      8.98 o 
  19   1   7       46.01       37.09      9.61 o 
  20   1   7       53.71       36.30     11.49 o 
  21   1   7      232.11      282.22     13.68 o 
  22   1   7      237.19      280.53     13.35 o 
  23   1   7      810.63      937.46     18.13 o 
  24   1   7       34.01       28.31     10.97 o 
  25   1   7       93.14       89.68     14.55 o 
  26   1   7        5.45       11.97     15.08 o 
  27   1   7        0.62        1.59     13.56 o 
   1   2   7       58.76       53.63      5.84 o 
   2   2   7      490.96      508.02      7.37 o 
   3   2   7     1232.48     1222.92     10.63 o 
   4   2   7      242.95      221.00      5.88 o 
   5   2   7      296.86      316.18      6.83 o 
   6   2   7      264.43      247.77      5.53 o 
   7   2   7      395.35      439.27      7.54 o 
   8   2   7       38.27       35.23      4.73 o 
   9   2   7      154.26      157.57      6.60 o 
  10   2   7       68.80       68.12      4.42 o 
  11   2   7      337.39      318.96      9.57 o 
  12   2   7      123.69      123.24      7.53 o 
  13   2   7       61.36       57.18      7.28 o 
  14   2   7      277.65      257.91     13.53 o 
  15   2   7      998.60     1086.17     16.06 o 
  16   2   7       25.72       24.75      9.60 o 
  17   2   7       39.14       27.16      9.96 o 
  18   2   7        5.70        6.37      9.29 o 
  19   2   7       45.11       28.82     10.47 o 
  20   2   7        0.59        2.89      9.36 o 
  21   2   7      134.61      140.88     21.60 o 
  22   2   7       50.70       40.71     12.50 o 
  23   2   7      331.79      376.72     15.32 o 
  24   2   7       47.63       25.08     12.31 o 
  25   2   7      158.40      128.02     26.98 o 
  26   2   7       19.20       20.51     31.59 o 
   0   3   7       60.70       59.14      8.65 o 
   1   3   7      266.10      269.56      7.27 o 
   2   3   7      101.13      101.08      6.09 o 
   3   3   7      125.70      129.11      6.69 o 
   4   3   7       67.49       69.25      6.38 o 
   5   3   7      822.25      830.26      9.34 o 
   6   3   7        8.94        9.09      5.04 o 
   7   3   7        9.75       19.13      4.78 o 
   8   3   7      162.29      165.43      6.20 o 
   9   3   7       40.60       58.26      6.39 o 
  10   3   7      108.31       90.34      6.95 o 
  11   3   7        0.74        0.13      4.75 o 
  12   3   7        2.79        3.61      6.76 o 
  13   3   7      258.39      277.46     12.07 o 
  14   3   7        0.08        1.31      8.77 o 
  15   3   7       83.06       44.65     14.05 o 
  16   3   7       29.38       16.23     11.32 o 
  17   3   7       56.56       27.78     11.64 o 
  18   3   7        2.36        6.31     10.33 o 
  19   3   7       13.83       12.05     11.83 o 
  20   3   7       33.92       12.13     11.08 o 
  21   3   7      123.01       57.79     22.18 o 
  22   3   7      186.24      222.50     23.60 o 
  23   3   7      401.98      492.11     17.21 o 
   1   4   7       80.19       79.72      7.82 o 
   2   4   7      104.37      111.86      7.16 o 
   3   4   7      577.07      599.30      9.92 o 
   4   4   7      114.07      110.05      7.28 o 
   5   4   7      154.56      177.43      7.76 o 
   6   4   7      113.72      114.51      7.07 o 
   7   4   7      202.10      219.78      7.73 o 
   8   4   7        4.40        2.18      6.35 o 
   9   4   7       42.79       34.23      9.34 o 
  10   4   7       20.90       13.24      8.55 o 
  11   4   7      158.60      153.69     19.81 o 
  12   4   7       33.49       11.38      9.55 o 
  13   4   7       15.23        3.70      9.70 o 
  14   4   7      157.17       84.29     31.55 o 
  15   4   7      486.43      587.81     16.18 o 
  16   4   7       32.25       14.66     11.66 o 
  17   4   7       12.24        7.05     12.00 o 
  18   4   7        5.03        0.51      8.52 o 
  19   4   7       16.61        8.29     10.89 o 
   0   5   7       39.57       55.13     11.84 o 
   1   5   7       38.36       43.15      7.58 o 
   2   5   7       21.22       21.09      7.79 o 
   3   5   7       93.97       72.95      8.58 o 
   4   5   7        0.01        5.33      6.82 o 
   5   5   7      219.73      250.81     10.79 o 
   6   5   7        0.99        0.89      7.47 o 
   7   5   7        0.36       -2.77      8.82 o 
   8   5   7       41.70       31.98     10.25 o 
   9   5   7        0.00       -2.59      9.33 o 
  10   5   7       15.35       15.02      9.91 o 
  11   5   7        6.12        5.76     10.38 o 
  12   5   7        6.44        5.12      9.23 o 
  13   5   7      186.55      232.27     12.47 o 
   0   0   8       51.24       59.48      9.39 o 
   1   0   8       42.72       35.59      6.48 o 
   2   0   8       28.16       24.43      6.14 o 
   3   0   8       87.42       53.58     10.02 o 
   4   0   8      140.60      129.90     18.11 o 
   5   0   8        4.52       -4.08      8.55 o 
   6   0   8       14.66       23.81     10.15 o 
   7   0   8       85.97       84.01     11.38 o 
   8   0   8      122.04      124.89     14.28 o 
   9   0   8       94.00       64.75     11.48 o 
  10   0   8      106.55       95.92     16.73 o 
  11   0   8       12.49       -6.46     10.28 o 
  12   0   8       47.54       41.29     11.84 o 
  13   0   8       23.93       20.96     11.01 o 
  14   0   8       38.38       28.46     12.18 o 
  15   0   8       66.75       46.26     12.73 o 
  16   0   8       94.81       93.73     12.62 o 
  17   0   8      106.81      109.84     19.58 o 
  18   0   8      864.35      967.78     19.39 o 
  19   0   8      271.65      334.22     24.59 o 
  20   0   8        2.93        4.92     16.98 o 
  21   0   8       12.68       19.57     19.58 o 
  22   0   8       48.23       39.90     20.95 o 
   1   1   8       19.14       15.99      5.15 o 
   2   1   8       68.06       51.30      5.72 o 
   3   1   8       50.87       37.09      7.96 o 
   4   1   8       52.11       42.64      6.95 o 
   5   1   8        0.64       -1.30      6.39 o 
   6   1   8      100.47       87.30      9.04 o 
   7   1   8        6.48        7.17      7.45 o 
   8   1   8      174.83      200.13     10.10 o 
   9   1   8       61.82       54.42      7.98 o 
  10   1   8       46.05       36.90      8.63 o 
  11   1   8        0.20        2.89      7.25 o 
  12   1   8       75.36       64.91      9.20 o 
  13   1   8       70.90       61.94      9.73 o 
  14   1   8       97.10      107.39      8.86 o 
  15   1   8        0.61        2.57      7.08 o 
  16   1   8        1.59        2.10      9.56 o 
  17   1   8       89.68       82.58     14.91 o 
  18   1   8       19.98       15.81     11.56 o 
  19   1   8      119.76      127.23     19.31 o 
  20   1   8      511.62      604.33     15.68 o 
  21   1   8       93.43       73.33     14.87 o 
   0   2   8      182.53      222.95     10.22 o 
   1   2   8        0.36       -0.20      6.22 o 
   2   2   8        4.81        5.44      5.74 o 
   3   2   8       78.04       72.80      6.25 o 
   4   2   8      201.05      224.41      8.63 o 
   5   2   8       56.30       46.12      8.87 o 
   6   2   8        0.20        2.25      7.43 o 
   7   2   8       91.25       78.52      8.39 o 
   8   2   8      126.97      125.39      9.29 o 
   9   2   8        0.02        5.02      7.39 o 
  10   2   8       68.37       59.53      8.27 o 
  11   2   8       15.22       12.32      8.32 o 
  12   2   8       80.84       87.02     12.85 o 
  13   2   8       57.89       48.12     11.27 o 
  14   2   8       69.76       40.23     10.50 o 
  15   2   8      110.45      105.40     24.10 o 
  16   2   8       50.73       37.62     10.92 o 
  17   2   8      119.82       95.90     17.13 o 
  18   2   8      434.77      487.60     15.75 o 
  19   2   8       56.42       35.60     12.19 o 
   1   3   8       38.98       45.47      7.39 o 
   2   3   8      154.42      162.89      8.01 o 
   3   3   8      119.83      126.47      8.29 o 
   4   3   8       78.11       63.47      9.06 o 
   5   3   8        0.33        0.24      5.63 o 
   6   3   8       61.52       48.23      9.40 o 
   7   3   8       15.13       11.93      8.78 o 
   8   3   8       86.36       64.74      8.63 o 
   9   3   8       48.90       54.65     10.38 o 
  10   3   8       50.13       36.54     10.76 o 
  11   3   8       13.60       10.01     11.05 o 
  12   3   8       55.62       27.97     10.65 o 
  13   3   8       57.46       34.98     12.28 o 
  14   3   8       93.87       38.23     13.89 o 
  15   3   8        0.10        2.60     10.47 o 
  16   3   8        6.41        4.18     11.05 o 
   0   4   8      114.25      143.38     12.45 o 
   1   4   8        0.21        1.94      6.54 o 
   2   4   8        1.59        2.07      7.21 o 
   3   4   8       57.01       53.24      8.04 o 
   4   4   8       94.70       93.05      8.70 o 
   5   4   8        5.48        1.42      8.48 o 
   6   4   8        0.21        4.79      8.55 o 
   7   4   8       51.42       55.65     11.88 o 
   8   4   8       73.03       60.99     11.30 o 
   9   4   8        9.96        2.78     10.12 o 
  10   4   8       46.25       32.03     12.47 o 
   1   0   9        6.00       11.67     16.66 o 
   2   0   9        1.53        2.45     13.89 o 
   3   0   9        0.09       -5.03     17.01 o 
   4   0   9      447.96      521.21     25.71 o 
   5   0   9       12.72        4.00     15.91 o 
   6   0   9       72.71       72.53     21.26 o 
   7   0   9        0.43       11.29     11.47 o 
   8   0   9        3.32        7.31     11.16 o 
   9   0   9       26.81       14.22     12.85 o 
  10   0   9       36.67       13.01     11.75 o 
  11   0   9       15.84        5.66     13.64 o 
  12   0   9       50.88       43.62     14.12 o 
  13   0   9        8.70       10.56     27.89 o 
   0   1   9        2.94        9.57     16.21 o 
   1   1   9        0.62        7.65     11.62 o 
   2   1   9      371.86      430.49     14.93 o 
   3   1   9       22.17       15.77     11.90 o 
   4   1   9       53.81       35.26     12.67 o 
   5   1   9       25.99       14.17      9.06 o 
   6   1   9      277.03      297.12     12.79 o 
   7   1   9        1.09       -5.24      8.96 o 
   8   1   9       13.06       11.08      8.92 o 
   9   1   9        8.53        0.46      7.87 o 
  10   1   9       28.64       20.51      9.25 o 
  11   1   9      263.58      321.67     11.91 o 
  12   1   9      107.08      107.86     13.25 o 
   1   2   9       38.65       29.35     12.08 o 
   2   2   9       16.43        8.68     10.68 o 
   3   2   9        0.70        4.11     10.86 o 
   4   2   9      510.82      610.73     17.50 o 
   5   2   9       24.74       14.51     10.18 o 
   6   2   9      114.24      109.29     18.18 o 
   7   2   9        2.93        0.71      7.51 o 
   8   2   9       13.36       12.24      9.38 o 
                                                 
